# Supplementary material for: Combined Metabolome and Transcriptome Analyses of Maize Leaves Reveal Global Effect of Biochar on Mechanisms Involved in Anti-Herbivory to Spodoptera frugiperda
Source: Metabolites. 2024 Sep 14;14(9):498. doi: 10.3390/metabo14090498 (PMC11433984; doi:10.3390/metabo14090498)
Supplement: Supplementary file 1 [file metabolites-14-00498-s001.zip]

Archive with 3 entries (3 files):
- Figure S2.pptx
- R1 Figure S1.pptx
- R1 Supplementary Tables.xlsx
