# Supplementary material for: Combined Metabolome and Transcriptome Analyses of Maize Leaves Reveal Global Effect of Biochar on Mechanisms Involved in Anti-Herbivory to Spodoptera frugiperda
Source: Metabolites. 2024 Sep 14;14(9):498. doi: 10.3390/metabo14090498 (PMC11433984; doi:10.3390/metabo14090498)
Supplement: Supplementary file 1 [file metabolites-14-00498-s001.zip › R1 Supplementary Tables.xlsx]

## Sheet: Table S1
Supplementary Table 1. Composition of biochar and its properties.
Component	Detected Quantity	Detection limit/Permissible Quantity
Total organic matter	0.65	--
Total nutrients (N+P+K)	0.025	--
pH value:	6.6	--
Soil bulk density,	0.1g/cm	--
Conductivity (EC value)	0.8mS/cm	--
Total cadmium (Cd),	dry weight not detected	Detection limit: 0.003mg/kg
Total mercury (Hg),	dry weight not detected	(Detection limit: 0.15ug/kg)
total lead (Pb),	dry weight not detected	(Detection limit: 0.1mg/kg)
Total chromium (Cr) (calculated on a dry basis)	13mg/kg,	less than 150mg/kg is qualified
Total arsenic (As) (calculated on a dry basis)	10mg/kg	(less than 15 mg/kg is considered qualified)
Moisture content	0.13	0.27

## Sheet: Table S2
Supplementary table 2. List of primers used for qRT-PCR analysis of maize leaves.
Gene		sequence（5'-3'）	product size
novel.1706	F	ATACGAGAAGCATCCTGGGC	136bp
	R	ATATCGTTGTTGGCGCAGTG
Zm00001eb199950	F	GACGCCATGGGGATGAACA	112bp
	R	CGGAGCAGAAGTTGCCAGA
Zm00001eb389420	F	CGTTGACAGGCTGAAGGAGAT	174bp
	R	TCAGAGCCTTCACTGCGTATAA
Zm00001eb306790	F	TCGACAAGCTCTCGAGGCAG	146bp
	R	GTAGCAGATGGCCAGCATCA
Zm00001eb427320	F	TGAGCTGGACGACATTGAGG	167bp
	R	CCAGGACCCTCGAGTAGGAG
Zm00001eb030110	F	GACACGGAGAAGAGGAGCAC	110bp
	R	GCACTGAGCAGTATCGAGACAA
Zm00001eb180060	F	TCATAATGGCCATACAGGTGACTT	157bp
	R	TCCACCGCCACGGCA
Zm00001eb019050	F	ACCTGTCCGTCACCACAGA	117bp
	R	TCTCCAGCTGTTGCTGGTTT
Zm00001eb403400	F	GCCCACGCAACGATGGTAT	136bp
	R	AGCACAGACACTTGAGACTGA
Zm00001eb318600	F	CTCCTCTGCCAGAAGGTCTTCAA	152bp
	R	ATGCTTGTTCTCGGCCTGTT
Zm00001eb358430	F	TGAACTGAATGGTGATGCCGA	200bp
	R	GCGTCGTACCAGAACTTAAGGA
Zm00001eb271830	F	CTGCAACTGGTGATGGGGT	123bp
	R	GTAGCAGAAGGGCACTGTCA
Zm00001eb152510	F	GCGGTACGAGTCATGCTACC	153bp
	R	TAGTCCTGGTACCCGAGCAT
ZmActin	F	AGTGGGCGAACAACTGGTAT	198bp
	R	CCTGACAATCTCCCGCTCAG

## Sheet: Table S3
Supplementary Table 3. Summary of Illumina sequencing of six corn leaf cDNA libraries.
Sample	Raw Reads	Clean Reads	Clean Base(G)	Error Rate(%)	Q20(%)	Q30(%)	GC Content(%)	Reads mapped	Unique mapped	Multi mapped	Read1 mapped	Read2 mapped	'+' mapped	'-' mapped
CK-1	58702224	57338338	8.6	0.02	98.18	94.78	54.8	52959488(92.36%)	49800513(86.85%)	3158975(5.51%)	24942080(43.50%)	24858433(43.35%)	24916381(43.46%)	24884132(43.40%)
CK-2	59405458	57849996	8.68	0.02	98.19	94.81	54.85	53442099(92.38%)	49694140(85.90%)	3747959(6.48%)	24891242(43.03%)	24802898(42.87%)	24862535(42.98%)	24831605(42.92%)
CK-3	57149188	55485878	8.32	0.02	98.15	94.77	55.87	51204289(92.28%)	47636041(85.85%)	3568248(6.43%)	23857277(43.00%)	23778764(42.86%)	23845059(42.98%)	23790982(42.88%)
BC2-1	57766824	55961394	8.39	0.02	98.19	94.85	55.28	51429186(91.90%)	48479630(86.63%)	2949556(5.27%)	24266895(43.36%)	24212735(43.27%)	24252149(43.34%)	24227481(43.29%)
BC2-2	59455464	57563946	8.63	0.02	98.25	95.02	54.99	52955353(91.99%)	49624466(86.21%)	3330887(5.79%)	24829889(43.13%)	24794577(43.07%)	24827610(43.13%)	24796856(43.08%)
BC2-3	58956444	57380608	8.61	0.02	98.12	94.7	55.28	52641530(91.74%)	49892351(86.95%)	2749179(4.79%)	24994658(43.56%)	24897693(43.39%)	24953524(43.49%)	24938827(43.46%)

## Sheet: Table S4
Supplementary Table 4. Expression changes in genes enriched in specific pathways in biochar supplemented corn leaves infested with S. frugiperda.
ID	CK	BC	log2FoldChange	regulated	KEGG	KEGG pathway	NR	Swissprot	Tremble	KOG	GO	Pfam	TF-Family	TF-Category	TF-Classification
Top 10 up- and downregulated genes
novel.1721	1.28463	0	-8.99385	down	--	--	retrotransposon gag protein [Zea mays]	--	A0A1P8YYK2_MAIZE SubName: Full=Retrotransposon gag protein {ECO:0000313|EMBL:AQA29575.1};	FOG: Transposon-encoded proteins with TYA, reverse transcriptase, integrase domains in various combinations	GO:0003676,nucleic acid binding; GO:0008270,zinc ion binding; GO:0003674,molecular_function; GO:0005488,binding; GO:0097159,organic cyclic compound binding; GO:1901363,heterocyclic compound binding; GO:0043167,ion binding; GO:0043169,cation binding; GO:0046872,metal ion binding; GO:0046914,transition metal ion binding	PF03732.20:Retrotransposon gag protein	--	--	--
Zm00001eb088640	1.36593	0	-8.79164	down	--	--	uncharacterized protein LOC103646835 isoform X2 [Zea mays]	--	A0A804MIL8_MAIZE SubName: Full=Uncharacterized protein {ECO:0000313|EnsemblPlants:Zm00001eb088640_P001};	--	--	--	--	--	--
novel.1706	1.4578	0	-8.79032	down	--	--	uncharacterized protein LOC100381458 isoform X6 [Zea mays]	--	C0HG63_MAIZE SubName: Full=Uncharacterized protein {ECO:0000313|EMBL:ACN26016.1};	--	--	PF03004.17:Plant transposase (Ptta/En/Spm family)	--	--	--
novel.3210	1.8449	0.0062	-8.21888	down	K01251 adenosylhomocysteinase [EC:3.13.2.1] | (RefSeq) adenosylhomocysteinase (A)	ko00270: Cysteine and methionine metabolism; ko01100: Metabolic pathways	putative Opie4 pol protein [Zea mays]	POLR1_ARATH RecName: Full=Retrovirus-related Pol polyprotein from transposon RE1; AltName: Full=Retro element 1 {ECO:0000303|PubMed:10689195}; Short=AtRE1 {ECO:0000303|PubMed:10689195}; Includes: RecName: Full=Protease RE1; EC=3.4.23.-; Includes: RecName: Full=Reverse transcriptase RE1; EC=2.7.7.49; Includes: RecName: Full=Endonuclease RE1;	A0EVI4_MAIZE SubName: Full=Putative Opie4 pol protein {ECO:0000313|EMBL:ABF67946.1};	FOG: Transposon-encoded proteins with TYA, reverse transcriptase, integrase domains in various combinations	GO:0004190,aspartic-type endopeptidase activity; GO:0004519,endonuclease activity; GO:0046872,metal ion binding; GO:0003676,nucleic acid binding; GO:0003964,RNA-directed DNA polymerase activity; GO:0015074,DNA integration; GO:0006310,DNA recombination; GO:0006508,proteolysis; GO:0003674,molecular_function; GO:0003824,catalytic activity; GO:0004175,endopeptidase activity; GO:0008233,peptidase acti…	--	--	--	--
novel.1753	2.8136	0	-8.0942	down	--	--	--	--	--	--	--	--	--	--	--
Zm00001eb087400	2.8849	0.0133	-7.7654	down	--	--	unknown [Zea mays]	--	B4FA82_MAIZE SubName: Full=Uncharacterized protein {ECO:0000313|EMBL:ACF79025.1, ECO:0000313|EnsemblPlants:Zm00001eb087400_P001};	--	--	--	--	--	--
Zm00001eb201380	1.3738	0.0475333	-4.94464	down	--	--	hypothetical protein ZEAMMB73_Zm00001d026192 [Zea mays]	--	A0A804P1A1_MAIZE RecName: Full=Phosphoenolpyruvate carboxykinase (ATP) {ECO:0000256|ARBA:ARBA00012363}; EC=4.1.1.49 {ECO:0000256|ARBA:ARBA00012363};	--	GO:0005524,ATP binding; GO:0004612,phosphoenolpyruvate carboxykinase (ATP) activity; GO:0006094,gluconeogenesis; GO:0000166,nucleotide binding; GO:0003674,molecular_function; GO:0005488,binding; GO:0017076,purine nucleotide binding; GO:0030554,adenyl nucleotide binding; GO:0032553,ribonucleotide binding; GO:0032555,purine ribonucleotide binding; GO:0032559,adenyl ribonucleotide binding; GO:003563…	PF01293.23:Phosphoenolpyruvate carboxykinase	--	--	--
Zm00001eb033760	0.747333	0.0260333	-4.92554	down	--	--	oligopeptide transporter 5-like [Zea mays]	OPT5_ARATH RecName: Full=Oligopeptide transporter 5; Short=AtOPT5;	A0A804LSQ9_MAIZE SubName: Full=Uncharacterized protein {ECO:0000313|EnsemblPlants:Zm00001eb033760_P001};	Sexual differentiation process protein ISP4	GO:0005887,integral component of plasma membrane; GO:0016020,membrane; GO:0035673,oligopeptide transmembrane transporter activity; GO:0015031,protein transport; GO:0003674,molecular_function; GO:0005215,transporter activity; GO:0022857,transmembrane transporter activity; GO:0042887,amide transmembrane transporter activity; GO:1904680,peptide transmembrane transporter activity; GO:0006810,transpor…	PF03169.18:OPT oligopeptide transporter protein	--	--	--
Zm00001eb341760	0.8026	0.0313667	-4.75838	down	K02987 small subunit ribosomal protein S4e | (RefSeq) 40S ribosomal protein S4 (A)	ko03010: Ribosome	hypothetical protein ZEAMMB73_Zm00001d026192 [Zea mays]	RS4_MAIZE RecName: Full=40S ribosomal protein S4;	A0A804P1A1_MAIZE RecName: Full=Phosphoenolpyruvate carboxykinase (ATP) {ECO:0000256|ARBA:ARBA00012363}; EC=4.1.1.49 {ECO:0000256|ARBA:ARBA00012363};	40S ribosomal protein S4	GO:0022627,cytosolic small ribosomal subunit; GO:0003723,RNA binding; GO:0019843,rRNA binding; GO:0003735,structural constituent of ribosome; GO:0006412,translation; GO:0003674,molecular_function; GO:0003676,nucleic acid binding; GO:0005488,binding; GO:0097159,organic cyclic compound binding; GO:1901363,heterocyclic compound binding; GO:0005198,structural molecule activity; GO:0006518,peptide met…	PF01293.23:Phosphoenolpyruvate carboxykinase	--	--	--
Zm00001eb209990	2.8058	0.117033	-4.67131	down	K12450 UDP-glucose 4,6-dehydratase [EC:4.2.1.76] | (RefSeq) sm1; UDP-rhamnose synthase (A)	ko00520: Amino sugar and nucleotide sugar metabolism; ko01100: Metabolic pathways; ko01250: Biosynthesis of nucleotide sugars	hypothetical protein Zm00014a_017203 [Zea mays]	RHM2_ARATH RecName: Full=Trifunctional UDP-glucose 4,6-dehydratase/UDP-4-keto-6-deoxy-D-glucose 3,5-epimerase/UDP-4-keto-L-rhamnose-reductase RHM2 {ECO:0000305|PubMed:17190829}; AltName: Full=NDP-rhamnose synthase; AltName: Full=Protein MUCILAGE-MODIFIED 4; AltName: Full=Protein RHAMNOSE BIOSYNTHESIS 2; AltName: Full=Rhamnose biosynthetic enzyme 2; Short=AtRHM2; AltName: Full=UDP-L-rhamnose synth…	A0A804P5N3_MAIZE RecName: Full=NAD(P)-bd_dom domain-containing protein {ECO:0000259|Pfam:PF16363};	Putative NAD+-dependent epimerases	GO:0005634,nucleus; GO:0008460,dTDP-glucose 4,6-dehydratase activity; GO:0010489,UDP-4-keto-6-deoxy-glucose-3,5-epimerase activity; GO:0010490,UDP-4-keto-rhamnose-4-keto-reductase activity; GO:0050377,UDP-glucose 4,6-dehydratase activity; GO:0010280,UDP-L-rhamnose synthase activity; GO:0010315,auxin export across the plasma membrane; GO:0051555,flavonol biosynthetic process; GO:0010192,mucilage b…	PF16363.8:GDP-mannose 4,6 dehydratase	--	--	--
novel.2733	0	2.27323	7.41109	up	--	--	--	--	--	--	--	--	--	--	--
novel.2850	0	3.12877	7.45327	up	--	--	--	--	--	--	--	--	--	--	--
Zm00001eb336550	0	2.13817	7.4902	up	K14297 nuclear pore complex protein Nup98-Nup96 | (RefSeq) nuclear pore complex protein NUP96 (A)	ko03013: Nucleocytoplasmic transport	Nuclear pore complex protein NUP96 [Zea mays]	NUP96_ARATH RecName: Full=Nuclear pore complex protein NUP96 {ECO:0000303|PubMed:21189294}; Short=AtNUP96; AltName: Full=Nucleoporin 96 {ECO:0000303|PubMed:21189294}; AltName: Full=Nucleoporin PRECOCIOUS; AltName: Full=Nucleoporin PRECOZ; AltName: Full=Protein MODIFIER OF SNC1 3 {ECO:0000303|PubMed:15772285}; AltName: Full=Protein SUPPRESSOR OF AUXIN RESISTANCE 3 {ECO:0000303|PubMed:16751346};	A0A317YHE9_MAIZE SubName: Full=Nuclear pore complex protein NUP96 {ECO:0000313|EMBL:PWZ57993.1};	Nuclear pore complex, Nup98 component (sc Nup145/Nup100/Nup116)	GO:0005635,nuclear envelope; GO:0031965,nuclear membrane; GO:0005643,nuclear pore; GO:0005634,nucleus; GO:0015288,porin activity; GO:0017056,structural constituent of nuclear pore; GO:0006952,defense response; GO:0002758,innate immune response-activating signal transduction; GO:0048574,long-day photoperiodism, flowering; GO:0051028,mRNA transport; GO:0015031,protein transport; GO:0009733,response…	PF12110.11:Nuclear protein 96	--	--	--
novel.3135	0	1.33397	7.57638	up	--	--	unnamed protein product [Digitaria exilis]	--	A0A835BR45_9POAL RecName: Full=Trigger_N domain-containing protein {ECO:0000259|Pfam:PF05697};	--	GO:0006457,protein folding; GO:0015031,protein transport; GO:0008150,biological_process; GO:0009987,cellular process; GO:0006810,transport; GO:0008104,protein localization; GO:0033036,macromolecule localization; GO:0045184,establishment of protein localization; GO:0051179,localization; GO:0051234,establishment of localization; GO:0051641,cellular localization; GO:0070727,cellular macromolecule lo…	--	--	--	--
Zm00001eb429390	0	1.48753	7.57735	up	K00002 alcohol dehydrogenase (NADP+) [EC:1.1.1.2] | (RefSeq) aldose reductase (A)	ko00010: Glycolysis / Gluconeogenesis; ko00040: Pentose and glucuronate interconversions; ko00053: Ascorbate and aldarate metabolism; ko00561: Glycerolipid metabolism; ko00620: Pyruvate metabolism; ko01100: Metabolic pathways; ko01110: Biosynthesis of secondary metabolites; ko01240: Biosynthesis of cofactors	aldose reductase [Zea mays]	ALDR_HORVU RecName: Full=Aldose reductase; Short=AR; EC=1.1.1.21; AltName: Full=Aldehyde reductase;	A0A804RP02_MAIZE RecName: Full=Aldo_ket_red domain-containing protein {ECO:0000259|Pfam:PF00248};	Aldo/keto reductase family proteins	GO:0004032,alditol:NADP+ 1-oxidoreductase activity; GO:0003674,molecular_function; GO:0003824,catalytic activity; GO:0004033,aldo-keto reductase (NADP) activity; GO:0008106,alcohol dehydrogenase (NADP+) activity; GO:0016491,oxidoreductase activity; GO:0016614,oxidoreductase activity, acting on CH-OH group of donors; GO:0016616,oxidoreductase activity, acting on the CH-OH group of donors, NAD or N…	PF00248.24:Aldo/keto reductase family	--	--	--
novel.1277	0.0152	3.11363	7.61519	up	--	--	uncharacterized protein LOC109939645 [Zea mays]	FAR1_ARATH RecName: Full=Protein FAR-RED IMPAIRED RESPONSE 1;	Q5NKQ1_MAIZE RecName: Full=Protein FAR1-RELATED SEQUENCE {ECO:0000256|RuleBase:RU367018};	--	GO:0005634,nucleus; GO:0003700,DNA-binding transcription factor activity; GO:0008270,zinc ion binding; GO:0010018,far-red light signaling pathway; GO:1900056,negative regulation of leaf senescence; GO:0042753,positive regulation of circadian rhythm; GO:0045893,positive regulation of DNA-templated transcription; GO:0010017,red or far-red light signaling pathway; GO:0010218,response to far red ligh…	--	--	--	--
novel.2290	0	3.69613	7.65847	up	--	--	--	--	--	--	--	--	--	--	--
Zm00001eb172840	0	3.10473	8.2176	up	K10606 E3 ubiquitin-protein ligase FANCL [EC:2.3.2.27] | (RefSeq) ubiquitin ligase protein FANCL (A)	ko04120: Ubiquitin mediated proteolysis	hypothetical protein ZEAMMB73_Zm00001d009148 [Zea mays]	--	A0A804NN24_MAIZE RecName: Full=FLZ-type domain-containing protein {ECO:0000259|Pfam:PF04570};	--	--	--	--	--	--
Zm00001eb369760	0	3.13427	8.73199	up	K13217 pre-mRNA-processing factor 39 | (RefSeq) uncharacterized protein LOC100304428 (A)	--	uncharacterized protein LOC103626951 [Zea mays]	--	A0A804UIA5_MAIZE SubName: Full=Uncharacterized protein {ECO:0000313|EnsemblPlants:Zm00001eb369760_P002};	--	GO:0016021,integral component of membrane; GO:0005575,cellular_component; GO:0016020,membrane; GO:0031224,intrinsic component of membrane; GO:0110165,cellular anatomical entity	--	--	--	--
novel.5234	0	1.71787	9.51225	up	K03255 protein TIF31 | (RefSeq) clustered mitochondria protein isoform X1 (A)	--	uncharacterized protein LOC118472911 [Zea mays]	--	A0A6G1DM37_9ORYZ RecName: Full=Transposase_23 domain-containing protein {ECO:0000259|Pfam:PF03017};	--	--	PF03017.17:TNP1/EN/SPM transposase	--	--	--
Flavonoid biosynthesis related genes
Zm00001eb271480	7.7455	20.9607	1.35224	up	K00588 caffeoyl-CoA O-methyltransferase [EC:2.1.1.104] | (RefSeq) uncharacterized protein LOC107282093 (A)	ko00940: Phenylpropanoid biosynthesis; ko00941: Flavonoid biosynthesis; ko00945: Stilbenoid, diarylheptanoid and gingerol biosynthesis; ko01100: Metabolic pathways; ko01110: Biosynthesis of secondary metabolites	Caffeoyl-CoA O-methyltransferase 1 [Zea mays]	CAMT1_MAIZE RecName: Full=Caffeoyl-CoA O-methyltransferase 1; EC=2.1.1.104; AltName: Full=Trans-caffeoyl-CoA 3-O-methyltransferase 1; Short=CCoAMT-1; Short=CCoAOMT-1;	Q6VWJ0_MAIZE SubName: Full=Caffeoyl-CoA 3-O-methyltransferase 1 {ECO:0000313|EMBL:AAQ89902.1}; SubName: Full=Caffeoyl-CoA O-methyltransferase1 {ECO:0000313|EMBL:AQK80545.1};	O-methyltransferase	GO:0042409,caffeoyl-CoA O-methyltransferase activity; GO:0046872,metal ion binding; GO:0008757,S-adenosylmethionine-dependent methyltransferase activity; GO:0009809,lignin biosynthetic process; GO:0032259,methylation; GO:0003674,molecular_function; GO:0003824,catalytic activity; GO:0008168,methyltransferase activity; GO:0008171,O-methyltransferase activity; GO:0016740,transferase activity; GO:001…	PF01596.20:O-methyltransferase	--	--	--
Zm00001eb163860	0.9692	0.4729	-1.12275	down	K01859 chalcone isomerase [EC:5.5.1.6] | (RefSeq) chalcone--flavonone isomerase (A)	ko00941: Flavonoid biosynthesis; ko01100: Metabolic pathways; ko01110: Biosynthesis of secondary metabolites	chalcone--flavonone isomerase [Zea mays]	CHIL2_HUMLU RecName: Full=Chalcone isomerase-like protein 2 {ECO:0000303|PubMed:29760092}; Short=HlCHIL2 {ECO:0000303|PubMed:29760092}; EC=5.5.1.6 {ECO:0000250|UniProtKB:Q8VZW3};	B4G1R6_MAIZE RecName: Full=Chalcone-flavonone isomerase family protein {ECO:0000256|RuleBase:RU361158};	--	GO:0005737,cytoplasm; GO:0045430,chalcone isomerase activity; GO:0009813,flavonoid biosynthetic process; GO:0003674,molecular_function; GO:0003824,catalytic activity; GO:0016853,isomerase activity; GO:0016872,intramolecular lyase activity; GO:0008150,biological_process; GO:0008152,metabolic process; GO:0009058,biosynthetic process; GO:0009812,flavonoid metabolic process; GO:0071704,organic substa…	PF02431.18:Chalcone-flavanone isomerase	--	--	--
Zm00001eb027940	0.1427	0.745267	2.29878	up	K05278 flavonol synthase [EC:1.14.20.6] | (RefSeq) flavonol synthase/flavanone 3-hydroxylase (A)	ko00941: Flavonoid biosynthesis; ko01100: Metabolic pathways; ko01110: Biosynthesis of secondary metabolites	leucoanthocyanidin dioxygenase [Zea mays]	SRG1_ARATH RecName: Full=Protein SRG1; Short=AtSRG1; AltName: Full=Protein SENESCENCE-RELATED GENE 1;	B6U9L0_MAIZE SubName: Full=2-oxoglutarate (2OG) and Fe(II)-dependent oxygenase superfamily protein {ECO:0000313|EMBL:ONM01084.1}; SubName: Full=Leucoanthocyanidin dioxygenase {ECO:0000313|EMBL:ACG46043.1};	Iron/ascorbate family oxidoreductases	GO:0046872,metal ion binding; GO:0016682,oxidoreductase activity, acting on diphenols and related substances as donors, oxygen as acceptor; GO:0010150,leaf senescence; GO:0003674,molecular_function; GO:0005488,binding; GO:0043167,ion binding; GO:0043169,cation binding; GO:0003824,catalytic activity; GO:0016491,oxidoreductase activity; GO:0016679,oxidoreductase activity, acting on diphenols and re…	PF03171.23:2OG-Fe(II) oxygenase superfamily	--	--	--
Zm00001eb030110	0.764033	0.384433	-1.07411	down	K05280 flavonoid 3'-monooxygenase [EC:1.14.14.82] | (RefSeq) uncharacterized protein LOC100273383 (A)	ko00941: Flavonoid biosynthesis; ko00944: Flavone and flavonol biosynthesis; ko01100: Metabolic pathways; ko01110: Biosynthesis of secondary metabolites	cytochrome P450 81D11-like [Zea mays]	CYQ32_CATRO RecName: Full=Cytochrome P450 81Q32 {ECO:0000303|PubMed:24710322}; Short=CrCYP81Q32 {ECO:0000303|PubMed:24710322}; EC=1.14.-.- {ECO:0000305};	B6SZ21_MAIZE SubName: Full=Cytochrome P450 CYP81N5 {ECO:0000313|EMBL:ACG30104.1};	Cytochrome P450 CYP2 subfamily	GO:0016021,integral component of membrane; GO:0020037,heme binding; GO:0005506,iron ion binding; GO:0004497,monooxygenase activity; GO:0016705,oxidoreductase activity, acting on paired donors, with incorporation or reduction of molecular oxygen; GO:0003674,molecular_function; GO:0005488,binding; GO:0046906,tetrapyrrole binding; GO:0097159,organic cyclic compound binding; GO:1901363,heterocyclic c…	PF00067.25:Cytochrome P450	--	--	--
Zm00001eb367120	4.54407	12.4577	1.37132	up	K05280 flavonoid 3'-monooxygenase [EC:1.14.14.82] | (RefSeq) uncharacterized protein LOC100273383 (A)	ko00941: Flavonoid biosynthesis; ko00944: Flavone and flavonol biosynthesis; ko01100: Metabolic pathways; ko01110: Biosynthesis of secondary metabolites	putative cytochrome P450 superfamily protein [Zea mays]	CYQ32_CATRO RecName: Full=Cytochrome P450 81Q32 {ECO:0000303|PubMed:24710322}; Short=CrCYP81Q32 {ECO:0000303|PubMed:24710322}; EC=1.14.-.- {ECO:0000305};	B6SYA2_MAIZE SubName: Full=Cytochrome P450 CYP81A1 {ECO:0000313|EMBL:ACG29835.1}; SubName: Full=Cytochrome P450 family 81 subfamily D polypeptide 8 {ECO:0000313|EMBL:AQK99338.1};	Cytochrome P450 CYP2 subfamily	GO:0016021,integral component of membrane; GO:0020037,heme binding; GO:0005506,iron ion binding; GO:0004497,monooxygenase activity; GO:0016705,oxidoreductase activity, acting on paired donors, with incorporation or reduction of molecular oxygen; GO:0003674,molecular_function; GO:0005488,binding; GO:0046906,tetrapyrrole binding; GO:0097159,organic cyclic compound binding; GO:1901363,heterocyclic c…	PF00067.25:Cytochrome P450	--	--	--
Zm00001eb340670	7.62903	16.456	1.02548	up	K08695 anthocyanidin reductase [EC:1.3.1.77] | (RefSeq) anthocyanidin reductase ((2S)-flavan-3-ol-forming) (A)	ko00941: Flavonoid biosynthesis; ko01100: Metabolic pathways; ko01110: Biosynthesis of secondary metabolites	Neutral/alkaline invertase 1, mitochondrial-like [Zea mays]	NIN1_ORYSJ RecName: Full=Neutral/alkaline invertase 1, mitochondrial {ECO:0000305}; Short=OsNIN1 {ECO:0000303|PubMed:17086397}; EC=3.2.1.26 {ECO:0000269|PubMed:17086397}; Flags: Precursor;	C0PG72_MAIZE RecName: Full=Alkaline/neutral invertase {ECO:0000256|RuleBase:RU367047}; EC=3.2.1.26 {ECO:0000256|RuleBase:RU367047};	--	GO:0005739,mitochondrion; GO:0033926,glycopeptide alpha-N-acetylgalactosaminidase activity; GO:0004575,sucrose alpha-glucosidase activity; GO:0005987,sucrose catabolic process; GO:0003674,molecular_function; GO:0003824,catalytic activity; GO:0004553,hydrolase activity, hydrolyzing O-glycosyl compounds; GO:0016787,hydrolase activity; GO:0016798,hydrolase activity, acting on glycosyl bonds; GO:0140…	PF12899.10:Alkaline and neutral invertase	--	--	--
Zm00001eb388660	0.454233	1.937	2.01116	up	K08695 anthocyanidin reductase [EC:1.3.1.77] | (RefSeq) leucoanthocyanidin reductase (A)	ko00941: Flavonoid biosynthesis; ko01100: Metabolic pathways; ko01110: Biosynthesis of secondary metabolites	hypothetical protein ZEAMMB73_Zm00001d046811 [Zea mays]	ANR_GINBI RecName: Full=Putative anthocyanidin reductase {ECO:0000303|PubMed:16399014}; Short=GbANR {ECO:0000303|PubMed:16399014}; EC=1.3.1.- {ECO:0000250|UniProtKB:Q5FB34};	A0A1D6P520_MAIZE SubName: Full=Uncharacterized protein {ECO:0000313|EMBL:AQL05047.1};	Flavonol reductase/cinnamoyl-CoA reductase	GO:0016491,oxidoreductase activity; GO:0009813,flavonoid biosynthetic process; GO:0003674,molecular_function; GO:0003824,catalytic activity; GO:0008150,biological_process; GO:0008152,metabolic process; GO:0009058,biosynthetic process; GO:0009812,flavonoid metabolic process; GO:0071704,organic substance metabolic process; GO:1901576,organic substance biosynthetic process	PF01370.24:NAD dependent epimerase/dehydratase family	--	--	--
Zm00001eb124190	9.85307	4.64187	-1.16978	down	K13065 shikimate O-hydroxycinnamoyltransferase [EC:2.3.1.133] | (RefSeq) putrescine hydroxycinnamoyltransferase 1 (A)	ko00940: Phenylpropanoid biosynthesis; ko00941: Flavonoid biosynthesis; ko00945: Stilbenoid, diarylheptanoid and gingerol biosynthesis; ko01100: Metabolic pathways; ko01110: Biosynthesis of secondary metabolites	putrescine hydroxycinnamoyltransferase 1 [Zea mays]	PHT1_ORYSJ RecName: Full=Putrescine hydroxycinnamoyltransferase 1 {ECO:0000305}; Short=OsPHT1 {ECO:0000303|PubMed:27354554}; EC=2.3.1.- {ECO:0000305}; AltName: Full=BAHD-like hydroxycinnamoyl transferase HCT3 {ECO:0000305}; AltName: Full=Hydroxycinnamoyltransferase 3 {ECO:0000305}; Short=OsHCT3 {ECO:0000303|PubMed:22285622};	A0A1D6MLA7_MAIZE SubName: Full=Hydroxycinnamoyltransferase7 {ECO:0000313|EMBL:ONM29994.1};	--	GO:0016747,acyltransferase activity, transferring groups other than amino-acyl groups; GO:0050734,hydroxycinnamoyltransferase activity; GO:0003674,molecular_function; GO:0003824,catalytic activity; GO:0016740,transferase activity; GO:0016746,acyltransferase activity	PF02458.18:Transferase family	--	--	--
Zm00001eb180060	1.03263	8.5109	2.96117	up	K13065 shikimate O-hydroxycinnamoyltransferase [EC:2.3.1.133] | (RefSeq) uncharacterized protein LOC100284063 (A)	ko00940: Phenylpropanoid biosynthesis; ko00941: Flavonoid biosynthesis; ko00945: Stilbenoid, diarylheptanoid and gingerol biosynthesis; ko01100: Metabolic pathways; ko01110: Biosynthesis of secondary metabolites	Putrescine hydroxycinnamoyltransferase 1 [Zea mays]	PHT1_ORYSJ RecName: Full=Putrescine hydroxycinnamoyltransferase 1 {ECO:0000305}; Short=OsPHT1 {ECO:0000303|PubMed:27354554}; EC=2.3.1.- {ECO:0000305}; AltName: Full=BAHD-like hydroxycinnamoyl transferase HCT3 {ECO:0000305}; AltName: Full=Hydroxycinnamoyltransferase 3 {ECO:0000305}; Short=OsHCT3 {ECO:0000303|PubMed:22285622};	A0A3L6EYR2_MAIZE SubName: Full=Putrescine hydroxycinnamoyltransferase 1 {ECO:0000313|EMBL:PWZ25738.1};	--	GO:0016747,acyltransferase activity, transferring groups other than amino-acyl groups; GO:0050734,hydroxycinnamoyltransferase activity; GO:0003674,molecular_function; GO:0003824,catalytic activity; GO:0016740,transferase activity; GO:0016746,acyltransferase activity	PF02458.18:Transferase family	--	--	--
Zm00001eb125080	1.82687	0.775967	-1.31799	down	K13065 shikimate O-hydroxycinnamoyltransferase [EC:2.3.1.133] | (RefSeq) uncharacterized protein LOC100304329 (A)	ko00940: Phenylpropanoid biosynthesis; ko00941: Flavonoid biosynthesis; ko00945: Stilbenoid, diarylheptanoid and gingerol biosynthesis; ko01100: Metabolic pathways; ko01110: Biosynthesis of secondary metabolites	uncharacterized protein LOC100304329 isoform X1 [Zea mays]	PHT1_ORYSJ RecName: Full=Putrescine hydroxycinnamoyltransferase 1 {ECO:0000305}; Short=OsPHT1 {ECO:0000303|PubMed:27354554}; EC=2.3.1.- {ECO:0000305}; AltName: Full=BAHD-like hydroxycinnamoyl transferase HCT3 {ECO:0000305}; AltName: Full=Hydroxycinnamoyltransferase 3 {ECO:0000305}; Short=OsHCT3 {ECO:0000303|PubMed:22285622};	A0A3L6D935_MAIZE SubName: Full=Putrescine hydroxycinnamoyltransferase 1 {ECO:0000313|EMBL:PWZ04567.1};	--	GO:0016747,acyltransferase activity, transferring groups other than amino-acyl groups; GO:0050734,hydroxycinnamoyltransferase activity; GO:0003674,molecular_function; GO:0003824,catalytic activity; GO:0016740,transferase activity; GO:0016746,acyltransferase activity	PF02458.18:Transferase family	--	--	--
novel.1791	1.578	0.614533	-1.44321	down	K22771 flavonol-3-O-L-rhamnoside-7-O-glucosyltransferase [EC:2.4.1.-] | (RefSeq) cytokinin-O-glucosyltransferase 3 (A)	ko00944: Flavone and flavonol biosynthesis	UDP-glycosyltransferase 73D1-like [Zea mays]	U73D1_ARATH RecName: Full=UDP-glycosyltransferase 73D1; EC=2.4.1.-;	C0HFJ0_MAIZE SubName: Full=Uncharacterized protein {ECO:0000313|EMBL:ACN25793.1};	UDP-glucuronosyl and UDP-glucosyl transferase	GO:0008194,UDP-glycosyltransferase activity; GO:0003674,molecular_function; GO:0003824,catalytic activity; GO:0016740,transferase activity; GO:0016757,glycosyltransferase activity	PF00201.21:UDP-glucoronosyl and UDP-glucosyl transferase	--	--	--
Zm00001eb352710	2.69947	1.37917	-1.05414	down	K22771 flavonol-3-O-L-rhamnoside-7-O-glucosyltransferase [EC:2.4.1.-] | (RefSeq) UDP-glycosyltransferase 73E1 (A)	ko00944: Flavone and flavonol biosynthesis	uncharacterized protein LOC100382397 [Zea mays]	SCGT_TOBAC RecName: Full=Scopoletin glucosyltransferase; EC=2.4.1.128; AltName: Full=Phenylpropanoid:glucosyltransferase 1;	C0P791_MAIZE SubName: Full=Anthocyanidin 3-O-glucosyltransferase {ECO:0000313|EMBL:AQK94607.1};	UDP-glucuronosyl and UDP-glucosyl transferase	GO:0042802,identical protein binding; GO:0050275,scopoletin glucosyltransferase activity; GO:0003674,molecular_function; GO:0005488,binding; GO:0005515,protein binding; GO:0003824,catalytic activity; GO:0008194,UDP-glycosyltransferase activity; GO:0016740,transferase activity; GO:0016757,glycosyltransferase activity; GO:0016758,hexosyltransferase activity; GO:0035251,UDP-glucosyltransferase activ…	--	--	--	--
Zm00001eb051070	0.5037	1.8251	1.77316	up	K22772 flavonol-3-O-glucoside L-rhamnosyltransferase [EC:2.4.1.159] | (RefSeq) uncharacterized protein LOC100192114 precursor (A)	ko00944: Flavone and flavonol biosynthesis; ko01100: Metabolic pathways; ko01110: Biosynthesis of secondary metabolites	uncharacterized protein LOC100272814 isoform X1 [Zea mays]	U91D2_STERE RecName: Full=UDP-glycosyltransferase 91D2 {ECO:0000303|PubMed:26358188, ECO:0000303|PubMed:27923373}; EC=2.4.1.- {ECO:0000269|PubMed:26358188, ECO:0000269|PubMed:27923373};	A0A804M104_MAIZE RecName: Full=Glycosyltransferase {ECO:0000256|RuleBase:RU362057}; EC=2.4.1.- {ECO:0000256|RuleBase:RU362057};	UDP-glucuronosyl and UDP-glucosyl transferase	GO:0008194,UDP-glycosyltransferase activity; GO:0003674,molecular_function; GO:0003824,catalytic activity; GO:0016740,transferase activity; GO:0016757,glycosyltransferase activity	PF00201.21:UDP-glucoronosyl and UDP-glucosyl transferase	--	--	--
Amino acid and derivatives biosynthesis related genes
Zm00001eb422720	1.50867	7.1523	2.16023	up	amino acid permease [Zea mays]	--	amino acid permease [Zea mays]	BAT1_ORYSJ RecName: Full=Amino-acid permease BAT1 homolog;	A0A804UMH3_MAIZE SubName: Full=Uncharacterized protein {ECO:0000313|EnsemblPlants:Zm00001eb422720_P001};	Amino acid transporters	GO:0016021,integral component of membrane; GO:0015185,gamma-aminobutyric acid transmembrane transporter activity; GO:0015180,L-alanine transmembrane transporter activity; GO:0005313,L-glutamate transmembrane transporter activity; GO:0015189,L-lysine transmembrane transporter activity; GO:0015812,gamma-aminobutyric acid transport; GO:0003674,molecular_function; GO:0005215,transporter activity; GO:…	PF13520.9:Amino acid permease	--	--	--
Zm00001eb141470	0.5864	2.18547	1.8133	up	amino-acid permease BAT1 homolog [Sorghum bicolor]	--	amino-acid permease BAT1 homolog [Sorghum bicolor]	BAT1_ORYSJ RecName: Full=Amino-acid permease BAT1 homolog;	A0A804N7Q4_MAIZE SubName: Full=Uncharacterized protein {ECO:0000313|EnsemblPlants:Zm00001eb141470_P001};	Amino acid transporters	GO:0016021,integral component of membrane; GO:0015185,gamma-aminobutyric acid transmembrane transporter activity; GO:0015180,L-alanine transmembrane transporter activity; GO:0005313,L-glutamate transmembrane transporter activity; GO:0015189,L-lysine transmembrane transporter activity; GO:0015812,gamma-aminobutyric acid transport; GO:0003674,molecular_function; GO:0005215,transporter activity; GO:…	PF13520.9:Amino acid permease	--	--	--
Zm00001eb275590	2.28913	0.598467	-2.01518	down	GLUTAMINE DUMPER 4	--	uncharacterized protein LOC100275091 [Zea mays]	GDU4_ARATH RecName: Full=Protein GLUTAMINE DUMPER 4;	B6SND0_MAIZE SubName: Full=Uncharacterized protein {ECO:0000313|EMBL:ACG26363.1, ECO:0000313|EnsemblPlants:Zm00001eb275590_P001};	--	GO:0016021,integral component of membrane; GO:0006865,amino acid transport; GO:0080143,regulation of amino acid export; GO:0006810,transport; GO:0008150,biological_process; GO:0015849,organic acid transport; GO:0051179,localization; GO:0051234,establishment of localization; GO:0071702,organic substance transport; GO:0071705,nitrogen compound transport; GO:0003333,amino acid transmembrane transpor…	--	--	--	--
Zm00001eb387670	1.6477	0.692	-1.33615	down	GLUTAMINE DUMPER 4	--	protein GLUTAMINE DUMPER 6 [Zea mays]	--	K7VIY7_MAIZE SubName: Full=Uncharacterized protein {ECO:0000313|EMBL:AQL04825.1, ECO:0000313|EnsemblPlants:Zm00001eb387670_P001};	--	GO:0016021,integral component of membrane; GO:0080143,regulation of amino acid export; GO:0003333,amino acid transmembrane transport; GO:0006810,transport; GO:0006865,amino acid transport; GO:0008150,biological_process; GO:0009987,cellular process; GO:0015837,amine transport; GO:0015849,organic acid transport; GO:0032879,regulation of localization; GO:0032890,regulation of organic acid transport;…	--	--	--	--
Zm00001eb235070	2.04777	0.89	-1.28854	down	GLUTAMINE DUMPER 4	--	uncharacterized protein LOC100275644 [Zea mays]	GDU4_ARATH RecName: Full=Protein GLUTAMINE DUMPER 4;	A0A804PGP9_MAIZE SubName: Full=Uncharacterized protein {ECO:0000313|EnsemblPlants:Zm00001eb235070_P001};	--	GO:0016021,integral component of membrane; GO:0006865,amino acid transport; GO:0080143,regulation of amino acid export; GO:0006810,transport; GO:0008150,biological_process; GO:0015849,organic acid transport; GO:0051179,localization; GO:0051234,establishment of localization; GO:0071702,organic substance transport; GO:0071705,nitrogen compound transport; GO:0003333,amino acid transmembrane transpor…	PF19545.2:Family of unknown function (DUF6069)	--	--	--
Zm00001eb022980	35.8019	150.684	1.98828	up	K00318 proline dehydrogenase [EC:1.5.5.2] | (RefSeq) proline oxidase (A)	ko00330: Arginine and proline metabolism; ko01100: Metabolic pathways; ko01110: Biosynthesis of secondary metabolites	proline oxidase [Zea mays]	PROD2_ARATH RecName: Full=Proline dehydrogenase 2, mitochondrial {ECO:0000303|PubMed:20403182}; EC=1.5.5.2 {ECO:0000305|PubMed:20403182}; AltName: Full=Osmotic stress-induced proline dehydrogenase; AltName: Full=Proline oxidase; Flags: Precursor;	A0A1D6K864_MAIZE RecName: Full=Proline dehydrogenase {ECO:0000256|ARBA:ARBA00012695, ECO:0000256|RuleBase:RU364054}; EC=1.5.5.2 {ECO:0000256|ARBA:ARBA00012695, ECO:0000256|RuleBase:RU364054};	Proline oxidase	GO:0005739,mitochondrion; GO:0071949,FAD binding; GO:0004657,proline dehydrogenase activity; GO:0006562,proline catabolic process; GO:0010133,proline catabolic process to glutamate; GO:0006970,response to osmotic stress; GO:0009414,response to water deprivation; GO:0000166,nucleotide binding; GO:0003674,molecular_function; GO:0005488,binding; GO:0036094,small molecule binding; GO:0043167,ion bind…	PF01619.21:Proline dehydrogenase	--	--	--
Zm00001eb391720	1.15817	6.6589	2.44117	up	K00318 proline dehydrogenase [EC:1.5.5.2] | (RefSeq) proline oxidase (A)	ko00330: Arginine and proline metabolism; ko01100: Metabolic pathways; ko01110: Biosynthesis of secondary metabolites	proline oxidase [Zea mays]	PROD2_ARATH RecName: Full=Proline dehydrogenase 2, mitochondrial {ECO:0000303|PubMed:20403182}; EC=1.5.5.2 {ECO:0000305|PubMed:20403182}; AltName: Full=Osmotic stress-induced proline dehydrogenase; AltName: Full=Proline oxidase; Flags: Precursor;	B6STU5_MAIZE RecName: Full=Proline dehydrogenase {ECO:0000256|ARBA:ARBA00012695, ECO:0000256|RuleBase:RU364054}; EC=1.5.5.2 {ECO:0000256|ARBA:ARBA00012695, ECO:0000256|RuleBase:RU364054};	Proline oxidase	GO:0005739,mitochondrion; GO:0071949,FAD binding; GO:0004657,proline dehydrogenase activity; GO:0006562,proline catabolic process; GO:0010133,proline catabolic process to glutamate; GO:0006970,response to osmotic stress; GO:0009414,response to water deprivation; GO:0000166,nucleotide binding; GO:0003674,molecular_function; GO:0005488,binding; GO:0036094,small molecule binding; GO:0043167,ion bind…	PF01619.21:Proline dehydrogenase	--	--	--
novel.1819	0.304233	2.933	3.18334	up	K00600 glycine hydroxymethyltransferase [EC:2.1.2.1] | (RefSeq) uncharacterized protein LOC100286146 (A)	ko00260: Glycine, serine and threonine metabolism; ko00460: Cyanoamino acid metabolism; ko00630: Glyoxylate and dicarboxylate metabolism; ko00670: One carbon pool by folate; ko01100: Metabolic pathways; ko01110: Biosynthesis of secondary metabolites; ko01200: Carbon metabolism; ko01230: Biosynthesis of amino acids; ko01240: Biosynthesis of cofactors	prpol [Zea mays]	--	Q8SA85_MAIZE SubName: Full=Prpol {ECO:0000313|EMBL:AAL76007.1};	FOG: Transposon-encoded proteins with TYA, reverse transcriptase, integrase domains in various combinations	GO:0030430,host cell cytoplasm; GO:0005634,nucleus; GO:0003887,DNA-directed DNA polymerase activity; GO:0046872,metal ion binding; GO:0003723,RNA binding; GO:0004523,RNA-DNA hybrid ribonuclease activity; GO:0015074,DNA integration; GO:0006310,DNA recombination; GO:0003674,molecular_function; GO:0003824,catalytic activity; GO:0016740,transferase activity; GO:0016772,transferase activity, transferr…	PF17919.4:RNase H-like domain found in reverse transcriptase	--	--	--
Zm00001eb315490	2.355	5.39137	1.11166	up	K00799 glutathione S-transferase [EC:2.5.1.18] | (RefSeq) glutathione transferase GST 23 (A)	ko00480: Glutathione metabolism; ko01100: Metabolic pathways	glutathione transferase GST 23 [Zea mays]	GST23_MAIZE RecName: Full=Glutathione transferase GST 23; EC=2.5.1.18; AltName: Full=Glutathione transferase GST 36;	A0A1R3QP52_MAIZE RecName: Full=Glutathione transferase {ECO:0000256|ARBA:ARBA00012452}; EC=2.5.1.18 {ECO:0000256|ARBA:ARBA00012452};	Glutathione S-transferase	GO:0005737,cytoplasm; GO:0004364,glutathione transferase activity; GO:0006952,defense response; GO:0006749,glutathione metabolic process; GO:0042221,response to chemical; GO:0003674,molecular_function; GO:0003824,catalytic activity; GO:0016740,transferase activity; GO:0016765,transferase activity, transferring alkyl or aryl (other than methyl) groups; GO:0006950,response to stress; GO:0008150,bio…	PF02798.23:Glutathione S-transferase, N-terminal domain	--	--	--
novel.3653	0.0357667	6.34403	7.39735	up	K00814 alanine transaminase [EC:2.6.1.2] | (RefSeq) alanine aminotransferase 2 (A)	ko00220: Arginine biosynthesis; ko00250: Alanine, aspartate and glutamate metabolism; ko00710: Carbon fixation in photosynthetic organisms; ko01100: Metabolic pathways; ko01200: Carbon metabolism; ko01210: 2-Oxocarboxylic acid metabolism; ko01230: Biosynthesis of amino acids	hypothetical protein PR202_gb21666 [Eleusine coracana subsp. coracana]	ALA2_PANMI RecName: Full=Alanine aminotransferase 2; Short=ALAAT-2; EC=2.6.1.2; AltName: Full=Glutamate pyruvate transaminase 2; Short=GPT; AltName: Full=Glutamic--alanine transaminase 2; AltName: Full=Glutamic--pyruvic transaminase 2;	A0A6P4PR06_GOSAR SubName: Full=alanine aminotransferase 2-like {ECO:0000313|RefSeq:XP_017638552.1};	Alanine aminotransferase	GO:0004021,L-alanine:2-oxoglutarate aminotransferase activity; GO:0030170,pyridoxal phosphate binding; GO:0009058,biosynthetic process; GO:0042853,L-alanine catabolic process; GO:0003674,molecular_function; GO:0003824,catalytic activity; GO:0008483,transaminase activity; GO:0016740,transferase activity; GO:0016769,transferase activity, transferring nitrogenous groups; GO:0047635,alanine-oxo-acid …	--	--	--	--
Zm00001eb028030	594.05	306.154	-1.03941	down	K00814 alanine transaminase [EC:2.6.1.2] | (RefSeq) uncharacterized protein LOC100193705 (A)	ko00220: Arginine biosynthesis; ko00250: Alanine, aspartate and glutamate metabolism; ko00710: Carbon fixation in photosynthetic organisms; ko01100: Metabolic pathways; ko01200: Carbon metabolism; ko01210: 2-Oxocarboxylic acid metabolism; ko01230: Biosynthesis of amino acids	Alanine aminotransferase 2 [Zea mays]	ALA2_PANMI RecName: Full=Alanine aminotransferase 2; Short=ALAAT-2; EC=2.6.1.2; AltName: Full=Glutamate pyruvate transaminase 2; Short=GPT; AltName: Full=Glutamic--alanine transaminase 2; AltName: Full=Glutamic--pyruvic transaminase 2;	A0A804LQ77_MAIZE RecName: Full=Alanine transaminase {ECO:0000256|ARBA:ARBA00026106}; EC=2.6.1.2 {ECO:0000256|ARBA:ARBA00026106};	Alanine aminotransferase	GO:0004021,L-alanine:2-oxoglutarate aminotransferase activity; GO:0030170,pyridoxal phosphate binding; GO:0009058,biosynthetic process; GO:0042853,L-alanine catabolic process; GO:0003674,molecular_function; GO:0003824,catalytic activity; GO:0008483,transaminase activity; GO:0016740,transferase activity; GO:0016769,transferase activity, transferring nitrogenous groups; GO:0047635,alanine-oxo-acid …	PF00155.24:Aminotransferase class I and II	--	--	--
Zm00001eb163520	30.0667	128.434	2.01092	up	K00820 glutamine---fructose-6-phosphate transaminase (isomerizing) [EC:2.6.1.16] | (RefSeq) uncharacterized protein LOC100194010 (A)	ko00250: Alanine, aspartate and glutamate metabolism; ko00520: Amino sugar and nucleotide sugar metabolism; ko01100: Metabolic pathways; ko01250: Biosynthesis of nucleotide sugars	uncharacterized protein LOC100194010 [Zea mays]	GFAT1_ARATH RecName: Full=Glutamine--fructose-6-phosphate aminotransferase [isomerizing] 1 {ECO:0000303|PubMed:30775776}; Short=AtGFAT {ECO:0000303|PubMed:12000639}; Short=AtGFAT1 {ECO:0000303|PubMed:30775776}; Short=Glutamine:fructose-6-phosphate amidotransferase 1 {ECO:0000303|PubMed:30775776}; EC=2.6.1.16 {ECO:0000250|UniProtKB:P82808}; AltName: Full=D-fructose-6-phosphate amidotransferase GFA…	C0PGL1_MAIZE RecName: Full=Glutamine--fructose-6-phosphate transaminase (isomerizing) {ECO:0000256|ARBA:ARBA00012916}; EC=2.6.1.16 {ECO:0000256|ARBA:ARBA00012916};	Glucosamine 6-phosphate synthetases, contain amidotransferase and phosphosugar isomerase domains	GO:0097367,carbohydrate derivative binding; GO:0004360,glutamine-fructose-6-phosphate transaminase (isomerizing) activity; GO:0005975,carbohydrate metabolic process; GO:0006002,fructose 6-phosphate metabolic process; GO:0006541,glutamine metabolic process; GO:0010208,pollen wall assembly; GO:0006487,protein N-linked glycosylation; GO:0072720,response to dithiothreitol; GO:1904576,NA; GO:0006048,U…	PF01380.25:SIS domain	--	--	--
Zm00001eb009540	1.59713	11.5177	2.76633	up	K00826 branched-chain amino acid aminotransferase [EC:2.6.1.42] | (RefSeq) branched-chain-amino-acid aminotransferase (A)	ko00270: Cysteine and methionine metabolism; ko00280: Valine, leucine and isoleucine degradation; ko00290: Valine, leucine and isoleucine biosynthesis; ko00770: Pantothenate and CoA biosynthesis; ko00966: Glucosinolate biosynthesis; ko01100: Metabolic pathways; ko01110: Biosynthesis of secondary metabolites; ko01210: 2-Oxocarboxylic acid metabolism; ko01230: Biosynthesis of amino acids; ko01240: …	branched-chain-amino-acid aminotransferase isoform X2 [Zea mays]	BCAT3_ARATH RecName: Full=Branched-chain-amino-acid aminotransferase 3, chloroplastic {ECO:0000303|PubMed:12068099}; Short=Atbcat-3; EC=2.6.1.42; EC=2.6.1.88; Flags: Precursor;	A0A804LGJ7_MAIZE RecName: Full=Branched-chain-amino-acid aminotransferase {ECO:0000256|RuleBase:RU004517}; EC=2.6.1.42 {ECO:0000256|RuleBase:RU004517};	Branched chain aminotransferase BCAT1, pyridoxal phosphate enzymes type IV superfamily	GO:0009507,chloroplast; GO:0009570,chloroplast stroma; GO:0004084,branched-chain-amino-acid transaminase activity; GO:0052656,L-isoleucine transaminase activity; GO:0052654,L-leucine transaminase activity; GO:0050048,L-leucine:2-oxoglutarate aminotransferase activity; GO:0052655,L-valine transaminase activity; GO:0009097,isoleucine biosynthetic process; GO:0009098,leucine biosynthetic process; GO…	PF01063.22:Amino-transferase class IV	--	--	--
Zm00001eb352550	79.8327	30.6673	-1.46391	down	K00927 phosphoglycerate kinase [EC:2.7.2.3] | (RefSeq) phosphoglycerate kinase, chloroplastic (A)	ko00010: Glycolysis / Gluconeogenesis; ko00710: Carbon fixation in photosynthetic organisms; ko01100: Metabolic pathways; ko01110: Biosynthesis of secondary metabolites; ko01200: Carbon metabolism; ko01230: Biosynthesis of amino acids	phosphoglycerate kinase, chloroplastic [Zea mays]	PGKH_WHEAT RecName: Full=Phosphoglycerate kinase, chloroplastic; EC=2.7.2.3; Flags: Precursor;	A0A804QTN9_MAIZE RecName: Full=Phosphoglycerate kinase {ECO:0000256|ARBA:ARBA00013061, ECO:0000256|RuleBase:RU000532}; EC=2.7.2.3 {ECO:0000256|ARBA:ARBA00013061, ECO:0000256|RuleBase:RU000532};	3-phosphoglycerate kinase	GO:0009507,chloroplast; GO:0005829,cytosol; GO:0043531,ADP binding; GO:0005524,ATP binding; GO:0004618,phosphoglycerate kinase activity; GO:0006094,gluconeogenesis; GO:0006096,glycolytic process; GO:0019253,reductive pentose-phosphate cycle; GO:0000166,nucleotide binding; GO:0003674,molecular_function; GO:0005488,binding; GO:0017076,purine nucleotide binding; GO:0030554,adenyl nucleotide binding;…	PF00162.22:Phosphoglycerate kinase	--	--	--
Zm00001eb291670	552.937	286.5	-1.03265	down	K00927 phosphoglycerate kinase [EC:2.7.2.3] | (RefSeq) phosphoglycerate kinase, chloroplastic (A)	ko00010: Glycolysis / Gluconeogenesis; ko00710: Carbon fixation in photosynthetic organisms; ko01100: Metabolic pathways; ko01110: Biosynthesis of secondary metabolites; ko01200: Carbon metabolism; ko01230: Biosynthesis of amino acids	Phosphoglycerate kinase [Zea mays]	PGKH_WHEAT RecName: Full=Phosphoglycerate kinase, chloroplastic; EC=2.7.2.3; Flags: Precursor;	A0A1D6M7C2_MAIZE RecName: Full=Phosphoglycerate kinase {ECO:0000256|ARBA:ARBA00013061, ECO:0000256|RuleBase:RU000532}; EC=2.7.2.3 {ECO:0000256|ARBA:ARBA00013061, ECO:0000256|RuleBase:RU000532};	3-phosphoglycerate kinase	GO:0009507,chloroplast; GO:0005829,cytosol; GO:0043531,ADP binding; GO:0005524,ATP binding; GO:0004618,phosphoglycerate kinase activity; GO:0006094,gluconeogenesis; GO:0006096,glycolytic process; GO:0019253,reductive pentose-phosphate cycle; GO:0000166,nucleotide binding; GO:0003674,molecular_function; GO:0005488,binding; GO:0017076,purine nucleotide binding; GO:0030554,adenyl nucleotide binding;…	PF00162.22:Phosphoglycerate kinase	--	--	--
Zm00001eb064530	1.98703	0.937067	-1.16719	down	K00928 aspartate kinase [EC:2.7.2.4] | (RefSeq) aspartokinase 1, chloroplastic-like (A)	ko00260: Glycine, serine and threonine metabolism; ko00261: Monobactam biosynthesis; ko00270: Cysteine and methionine metabolism; ko00300: Lysine biosynthesis; ko01100: Metabolic pathways; ko01110: Biosynthesis of secondary metabolites; ko01210: 2-Oxocarboxylic acid metabolism; ko01230: Biosynthesis of amino acids	aspartokinase 1, chloroplastic-like [Zea mays]	AK1_ARATH RecName: Full=Aspartokinase 1, chloroplastic; EC=2.7.2.4; AltName: Full=Aspartate kinase 1; Flags: Precursor;	A0A804M7F0_MAIZE RecName: Full=Aspartokinase {ECO:0000256|RuleBase:RU003448}; EC=2.7.2.4 {ECO:0000256|RuleBase:RU003448};	Aspartate kinase	GO:0009570,chloroplast stroma; GO:0004072,aspartate kinase activity; GO:0005524,ATP binding; GO:0008652,cellular amino acid biosynthetic process; GO:0009090,homoserine biosynthetic process; GO:0009089,lysine biosynthetic process via diaminopimelate; GO:0016310,phosphorylation; GO:0009088,threonine biosynthetic process; GO:0003674,molecular_function; GO:0003824,catalytic activity; GO:0016301,kinas…	PF00696.31:Amino acid kinase family	--	--	--
Zm00001eb197920	0.656	2.2266	1.67913	up	K00928 aspartate kinase [EC:2.7.2.4] | (RefSeq) aspartokinase 1, chloroplastic-like (A)	ko00260: Glycine, serine and threonine metabolism; ko00261: Monobactam biosynthesis; ko00270: Cysteine and methionine metabolism; ko00300: Lysine biosynthesis; ko01100: Metabolic pathways; ko01110: Biosynthesis of secondary metabolites; ko01210: 2-Oxocarboxylic acid metabolism; ko01230: Biosynthesis of amino acids	unknown [Zea mays]	AK1_ARATH RecName: Full=Aspartokinase 1, chloroplastic; EC=2.7.2.4; AltName: Full=Aspartate kinase 1; Flags: Precursor;	C0P964_MAIZE RecName: Full=C2H2-type domain-containing protein {ECO:0000259|PROSITE:PS00028};	--	GO:0009570,chloroplast stroma; GO:0004072,aspartate kinase activity; GO:0005524,ATP binding; GO:0008652,cellular amino acid biosynthetic process; GO:0009090,homoserine biosynthetic process; GO:0009089,lysine biosynthetic process via diaminopimelate; GO:0016310,phosphorylation; GO:0009088,threonine biosynthetic process; GO:0003674,molecular_function; GO:0003824,catalytic activity; GO:0016301,kinas…	--	--	--	--
novel.206	0.4891	1.4183	1.45195	up	K00928 aspartate kinase [EC:2.7.2.4] | (RefSeq) uncharacterized protein LOC100279553 (A)	ko00260: Glycine, serine and threonine metabolism; ko00261: Monobactam biosynthesis; ko00270: Cysteine and methionine metabolism; ko00300: Lysine biosynthesis; ko01100: Metabolic pathways; ko01110: Biosynthesis of secondary metabolites; ko01210: 2-Oxocarboxylic acid metabolism; ko01230: Biosynthesis of amino acids	hypothetical protein ZEAMMB73_Zm00001d022475 [Zea mays]	AK1_ARATH RecName: Full=Aspartokinase 1, chloroplastic; EC=2.7.2.4; AltName: Full=Aspartate kinase 1; Flags: Precursor;	A0A1D6IN72_MAIZE SubName: Full=Uncharacterized protein {ECO:0000313|EMBL:ONM60723.1};	Aspartate kinase	GO:0009570,chloroplast stroma; GO:0004072,aspartate kinase activity; GO:0005524,ATP binding; GO:0008652,cellular amino acid biosynthetic process; GO:0009090,homoserine biosynthetic process; GO:0009089,lysine biosynthetic process via diaminopimelate; GO:0016310,phosphorylation; GO:0009088,threonine biosynthetic process; GO:0003674,molecular_function; GO:0003824,catalytic activity; GO:0016301,kinas…	--	--	--	--
Zm00001eb138340	0.867767	0.4558	-1.01388	down	K01188 beta-glucosidase [EC:3.2.1.21] | (RefSeq) dhurrinase-like B-glucosidase (A)	ko00460: Cyanoamino acid metabolism; ko00500: Starch and sucrose metabolism; ko00999: Biosynthesis of various plant secondary metabolites; ko01100: Metabolic pathways; ko01110: Biosynthesis of secondary metabolites	dhurrinase-like B-glucosidase [Zea mays]	HGGL2_MAIZE RecName: Full=4-hydroxy-7-methoxy-3-oxo-3,4-dihydro-2H-1,4-benzoxazin-2-yl glucoside beta-D-glucosidase 2, chloroplastic; EC=3.2.1.182; AltName: Full=Beta-glucosidase 2; Short=ZmGlu2; EC=3.2.1.21; Flags: Precursor;	B5AK47_MAIZE SubName: Full=Dhurrinase-like B-glucosidase {ECO:0000313|EMBL:ACF71489.1}; SubName: Full=Dhurrinase2 {ECO:0000313|EMBL:ONM33644.1};	Beta-glucosidase, lactase phlorizinhydrolase, and related proteins	GO:0009507,chloroplast; GO:0008422,beta-glucosidase activity; GO:0102726,DIMBOA glucoside beta-D-glucosidase activity; GO:0102483,scopolin beta-glucosidase activity; GO:0005975,carbohydrate metabolic process; GO:0003674,molecular_function; GO:0003824,catalytic activity; GO:0004553,hydrolase activity, hydrolyzing O-glycosyl compounds; GO:0015926,glucosidase activity; GO:0016787,hydrolase activity;…	PF00232.21:Glycosyl hydrolase family 1	--	--	--
Zm00001eb057250	17.4187	9.09237	-1.02167	down	K01188 beta-glucosidase [EC:3.2.1.21] | (RefSeq) uncharacterized protein LOC541703 isoform 1 precursor (A)	ko00460: Cyanoamino acid metabolism; ko00500: Starch and sucrose metabolism; ko00999: Biosynthesis of various plant secondary metabolites; ko01100: Metabolic pathways; ko01110: Biosynthesis of secondary metabolites	uncharacterized protein LOC541703 isoform 1 precursor [Zea mays]	BXL4_ARATH RecName: Full=Beta-D-xylosidase 4; Short=AtBXL4; EC=3.2.1.37; Flags: Precursor;	A0A804M3Y5_MAIZE RecName: Full=Glyco_hydro_3 domain-containing protein {ECO:0000259|Pfam:PF00933};	--	GO:0048046,apoplast; GO:0016020,membrane; GO:0046556,alpha-L-arabinofuranosidase activity; GO:0009044,xylan 1,4-beta-xylosidase activity; GO:0031222,arabinan catabolic process; GO:0009627,systemic acquired resistance; GO:0045493,xylan catabolic process; GO:0003674,molecular_function; GO:0003824,catalytic activity; GO:0004553,hydrolase activity, hydrolyzing O-glycosyl compounds; GO:0016787,hydrola…	PF00933.24:Glycosyl hydrolase family 3 N terminal domain	--	--	--
novel.3190	0.432033	1.30153	1.5088	up	K01455 formamidase [EC:3.5.1.49] | (RefSeq) putative formamidase C869.04 (A)	ko00460: Cyanoamino acid metabolism; ko00630: Glyoxylate and dicarboxylate metabolism; ko00910: Nitrogen metabolism; ko01100: Metabolic pathways; ko01200: Carbon metabolism	putative formamidase C869.04 [Zea mays]	--	A0A1D6FKN7_MAIZE SubName: Full=Acetamidase/Formamidase family protein {ECO:0000313|EMBL:AQK92278.1};	--	GO:0016811,hydrolase activity, acting on carbon-nitrogen (but not peptide) bonds, in linear amides; GO:0003674,molecular_function; GO:0003824,catalytic activity; GO:0016787,hydrolase activity; GO:0016810,hydrolase activity, acting on carbon-nitrogen (but not peptide) bonds	PF03069.18:Acetamidase/Formamidase family	--	--	--
Zm00001eb432940	1.84377	3.93713	1.01038	up	K01495 GTP cyclohydrolase IA [EC:3.5.4.16] | (RefSeq) uncharacterized protein LOC100193984 (A)	ko00790: Folate biosynthesis; ko01100: Metabolic pathways; ko01240: Biosynthesis of cofactors	GTP cyclohydrolase 1-like [Zea mays]	GCH1_SOLLC RecName: Full=GTP cyclohydrolase 1 {ECO:0000305}; EC=3.5.4.16 {ECO:0000269|PubMed:12221287}; AltName: Full=GTP cyclohydrolase I {ECO:0000303|PubMed:12221287};	B4FH02_MAIZE RecName: Full=GTP cyclohydrolase 1 {ECO:0000256|ARBA:ARBA00017272}; EC=3.5.4.16 {ECO:0000256|ARBA:ARBA00012715}; AltName: Full=GTP cyclohydrolase I {ECO:0000256|ARBA:ARBA00030854};	GTP cyclohydrolase I	GO:0005737,cytoplasm; GO:0005525,GTP binding; GO:0003934,GTP cyclohydrolase I activity; GO:0042803,protein homodimerization activity; GO:0008270,zinc ion binding; GO:0035998,7,8-dihydroneopterin 3'-triphosphate biosynthetic process; GO:0006729,tetrahydrobiopterin biosynthetic process; GO:0046654,tetrahydrofolate biosynthetic process; GO:0000166,nucleotide binding; GO:0003674,molecular_function; G…	PF01227.25:GTP cyclohydrolase I	--	--	--
Zm00001eb048560	0.330233	0.8921	1.34988	up	K01593 aromatic-L-amino-acid/L-tryptophan decarboxylase [EC:4.1.1.28 4.1.1.105] | (RefSeq) uncharacterized protein LOC100274380 (A)	ko00350: Tyrosine metabolism; ko00360: Phenylalanine metabolism; ko00380: Tryptophan metabolism; ko00950: Isoquinoline alkaloid biosynthesis; ko00965: Betalain biosynthesis; ko01100: Metabolic pathways; ko01110: Biosynthesis of secondary metabolites	Tyrosine/DOPA decarboxylase 1-like [Zea mays]	TYDC1_NARPS RecName: Full=Tyrosine decarboxylase 1 {ECO:0000303|PubMed:29229969}; EC=4.1.1.25 {ECO:0000305|PubMed:29229969};	B4G0K6_MAIZE SubName: Full=Tyrosine decarboxylase 1 {ECO:0000313|EMBL:ONM06618.1};	Aromatic-L-amino-acid/L-histidine decarboxylase	GO:0030170,pyridoxal phosphate binding; GO:0004837,tyrosine decarboxylase activity; GO:0009820,alkaloid metabolic process; GO:0006520,cellular amino acid metabolic process; GO:0003674,molecular_function; GO:0005488,binding; GO:0019842,vitamin binding; GO:0036094,small molecule binding; GO:0043167,ion binding; GO:0043168,anion binding; GO:0070279,vitamin B6 binding; GO:0097159,organic cyclic compo…	PF00282.22:Pyridoxal-dependent decarboxylase conserved domain	--	--	--
Zm00001eb292480	0.929833	2.68423	1.44679	up	K01593 aromatic-L-amino-acid/L-tryptophan decarboxylase [EC:4.1.1.28 4.1.1.105] | (RefSeq) uncharacterized protein LOC100274380 (A)	ko00350: Tyrosine metabolism; ko00360: Phenylalanine metabolism; ko00380: Tryptophan metabolism; ko00950: Isoquinoline alkaloid biosynthesis; ko00965: Betalain biosynthesis; ko01100: Metabolic pathways; ko01110: Biosynthesis of secondary metabolites	tyrosine/DOPA decarboxylase 1 [Zea mays]	TYDC_ORYSJ RecName: Full=Tyrosine decarboxylase {ECO:0000303|PubMed:17763868}; Short=OsTyDC {ECO:0000305}; EC=4.1.1.25 {ECO:0000269|PubMed:17763868}; AltName: Full=Trypthophan decarboxylase {ECO:0000303|PubMed:14535886};	B6SWT3_MAIZE SubName: Full=Tyrosine/DOPA decarboxylase 1 {ECO:0000313|EMBL:ACG29316.1};	Aromatic-L-amino-acid/L-histidine decarboxylase	GO:0005737,cytoplasm; GO:0016831,carboxy-lyase activity; GO:0030170,pyridoxal phosphate binding; GO:0004837,tyrosine decarboxylase activity; GO:0006520,cellular amino acid metabolic process; GO:1901695,tyramine biosynthetic process; GO:0003674,molecular_function; GO:0003824,catalytic activity; GO:0016829,lyase activity; GO:0016830,carbon-carbon lyase activity; GO:0005488,binding; GO:0019842,vitam…	PF00282.22:Pyridoxal-dependent decarboxylase conserved domain	--	--	--
Zm00001eb170160	1.21483	3.89253	1.59718	up	K01620 threonine aldolase [EC:4.1.2.48] | (RefSeq) probable low-specificity L-threonine aldolase 2 (A)	ko00260: Glycine, serine and threonine metabolism; ko01100: Metabolic pathways; ko01110: Biosynthesis of secondary metabolites; ko01230: Biosynthesis of amino acids	DEAD-box ATP-dependent RNA helicase 7 [Zea mays]	--	A0A804NLT7_MAIZE SubName: Full=Uncharacterized protein {ECO:0000313|EnsemblPlants:Zm00001eb170160_P001};	--	--	--	--	--	--
Zm00001eb327800	1.94103	4.87773	1.2461	up	K01626 3-deoxy-7-phosphoheptulonate synthase [EC:2.5.1.54] | (RefSeq) phospho-2-dehydro-3-deoxyheptonate aldolase 1 (A)	ko00400: Phenylalanine, tyrosine and tryptophan biosynthesis; ko01100: Metabolic pathways; ko01110: Biosynthesis of secondary metabolites; ko01230: Biosynthesis of amino acids	phospho-2-dehydro-3-deoxyheptonate aldolase 1 [Zea mays]	AROG_ORYSJ RecName: Full=Phospho-2-dehydro-3-deoxyheptonate aldolase 2, chloroplastic; EC=2.5.1.54; AltName: Full=3-deoxy-D-arabino-heptulosonate 7-phosphate synthase 2; AltName: Full=DAHP synthase 2; AltName: Full=Phospho-2-keto-3-deoxyheptonate aldolase 2; Flags: Precursor;	B6TUB8_MAIZE RecName: Full=Phospho-2-dehydro-3-deoxyheptonate aldolase {ECO:0000256|RuleBase:RU363071}; EC=2.5.1.54 {ECO:0000256|RuleBase:RU363071};	--	GO:0009507,chloroplast; GO:0003849,3-deoxy-7-phosphoheptulonate synthase activity; GO:0009073,aromatic amino acid family biosynthetic process; GO:0008652,cellular amino acid biosynthetic process; GO:0009423,chorismate biosynthetic process; GO:0003674,molecular_function; GO:0003824,catalytic activity; GO:0016740,transferase activity; GO:0016765,transferase activity, transferring alkyl or aryl (oth…	PF01474.19:Class-II DAHP synthetase family	--	--	--
Zm00001eb109620	2.66203	7.57047	1.42429	up	K01626 3-deoxy-7-phosphoheptulonate synthase [EC:2.5.1.54] | (RefSeq) uncharacterized protein LOC100501272 (A)	ko00400: Phenylalanine, tyrosine and tryptophan biosynthesis; ko01100: Metabolic pathways; ko01110: Biosynthesis of secondary metabolites; ko01230: Biosynthesis of amino acids	Phospho-2-dehydro-3-deoxyheptonate aldolase 2, chloroplastic-like [Zea mays]	AROG_ORYSJ RecName: Full=Phospho-2-dehydro-3-deoxyheptonate aldolase 2, chloroplastic; EC=2.5.1.54; AltName: Full=3-deoxy-D-arabino-heptulosonate 7-phosphate synthase 2; AltName: Full=DAHP synthase 2; AltName: Full=Phospho-2-keto-3-deoxyheptonate aldolase 2; Flags: Precursor;	A0A1D6F1X1_MAIZE RecName: Full=Phospho-2-dehydro-3-deoxyheptonate aldolase {ECO:0000256|RuleBase:RU363071}; EC=2.5.1.54 {ECO:0000256|RuleBase:RU363071};	--	GO:0009507,chloroplast; GO:0003849,3-deoxy-7-phosphoheptulonate synthase activity; GO:0009073,aromatic amino acid family biosynthetic process; GO:0008652,cellular amino acid biosynthetic process; GO:0009423,chorismate biosynthetic process; GO:0003674,molecular_function; GO:0003824,catalytic activity; GO:0016740,transferase activity; GO:0016765,transferase activity, transferring alkyl or aryl (oth…	PF01474.19:Class-II DAHP synthetase family	--	--	--
novel.5700	5.8667	2.8172	-1.1422	down	K01649 2-isopropylmalate synthase [EC:2.3.3.13] | (RefSeq) 2-isopropylmalate synthase B (A)	ko00290: Valine, leucine and isoleucine biosynthesis; ko00620: Pyruvate metabolism; ko01100: Metabolic pathways; ko01110: Biosynthesis of secondary metabolites; ko01210: 2-Oxocarboxylic acid metabolism; ko01230: Biosynthesis of amino acids	Mitogen-activated protein kinase 9 [Zea mays]	LEU1B_SOLPN RecName: Full=2-isopropylmalate synthase B; EC=2.3.3.13; AltName: Full=Alpha-IPM synthase B; AltName: Full=Alpha-isopropylmalate synthase B;	A0A3L6EZY4_MAIZE SubName: Full=Mitogen-activated protein kinase 9 {ECO:0000313|EMBL:PWZ24957.1};	--	GO:0003852,2-isopropylmalate synthase activity; GO:0009098,leucine biosynthetic process; GO:0003674,molecular_function; GO:0003824,catalytic activity; GO:0016740,transferase activity; GO:0016746,acyltransferase activity; GO:0046912,acyltransferase activity, acyl groups converted into alkyl on transfer; GO:0006082,organic acid metabolic process; GO:0006520,cellular amino acid metabolic process; GO…	--	--	--	--
Zm00001eb421480	19.715	6.4159	-1.70347	down	K01689 enolase [EC:4.2.1.11] | (RefSeq) enolase 1 (A)	ko00010: Glycolysis / Gluconeogenesis; ko01100: Metabolic pathways; ko01110: Biosynthesis of secondary metabolites; ko01200: Carbon metabolism; ko01230: Biosynthesis of amino acids; ko03018: RNA degradation	enolase 1-like [Zea mays]	ENO1_MAIZE RecName: Full=Enolase 1; EC=4.2.1.11; AltName: Full=2-phospho-D-glycerate hydro-lyase 1; AltName: Full=2-phosphoglycerate dehydratase 1;	A0A804RII8_MAIZE RecName: Full=Phosphopyruvate hydratase {ECO:0000256|ARBA:ARBA00012058}; EC=4.2.1.11 {ECO:0000256|ARBA:ARBA00012058};	Enolase	GO:0000015,phosphopyruvate hydratase complex; GO:0000287,magnesium ion binding; GO:0004634,phosphopyruvate hydratase activity; GO:0006096,glycolytic process; GO:0003674,molecular_function; GO:0005488,binding; GO:0043167,ion binding; GO:0043169,cation binding; GO:0046872,metal ion binding; GO:0003824,catalytic activity; GO:0016829,lyase activity; GO:0016835,carbon-oxygen lyase activity; GO:0016836…	PF00113.25:Enolase, C-terminal TIM barrel domain	--	--	--
Zm00001eb173100	11.0497	5.45493	-1.10226	down	K01696 tryptophan synthase beta chain [EC:4.2.1.20] | (RefSeq) tryptophan synthase beta chain 1 (A)	ko00260: Glycine, serine and threonine metabolism; ko00400: Phenylalanine, tyrosine and tryptophan biosynthesis; ko01100: Metabolic pathways; ko01110: Biosynthesis of secondary metabolites; ko01230: Biosynthesis of amino acids	tryptophan synthase beta chain 1 [Zea mays]	TRPB2_MAIZE RecName: Full=Tryptophan synthase beta chain 2, chloroplastic; EC=4.2.1.20; AltName: Full=Orange pericarp 2; Flags: Precursor; Fragment;	K7TTR0_MAIZE RecName: Full=Tryptophan synthase {ECO:0000256|ARBA:ARBA00012043, ECO:0000256|RuleBase:RU003663}; EC=4.2.1.20 {ECO:0000256|ARBA:ARBA00012043, ECO:0000256|RuleBase:RU003663};	Tryptophan synthase beta chain	GO:0009507,chloroplast; GO:0005737,cytoplasm; GO:0004834,tryptophan synthase activity; GO:0000162,tryptophan biosynthetic process; GO:0003674,molecular_function; GO:0003824,catalytic activity; GO:0016829,lyase activity; GO:0016835,carbon-oxygen lyase activity; GO:0016836,hydro-lyase activity; GO:0006082,organic acid metabolic process; GO:0006520,cellular amino acid metabolic process; GO:0006568,t…	PF00291.28:Pyridoxal-phosphate dependent enzyme	--	--	--
Zm00001eb043480	1.73423	14.8451	3.01595	up	K01761 methionine-gamma-lyase [EC:4.4.1.11] | (RefSeq) O-succinylhomoserine sulfhydrylase (A)	ko00270: Cysteine and methionine metabolism; ko00450: Selenocompound metabolism; ko01100: Metabolic pathways	O-succinylhomoserine sulfhydrylase [Zea mays]	MGL_ARATH RecName: Full=Methionine gamma-lyase; Short=AtMGL; EC=4.4.1.11; AltName: Full=L-methioninase;	A0A317Y9S2_MAIZE SubName: Full=Methionine gamma-lyase {ECO:0000313|EMBL:PWZ54462.1};	Cystathionine beta-lyases/cystathionine gamma-synthases	GO:0005737,cytoplasm; GO:0005829,cytosol; GO:0016846,carbon-sulfur lyase activity; GO:0004123,cystathionine gamma-lyase activity; GO:0018826,methionine gamma-lyase activity; GO:0030170,pyridoxal phosphate binding; GO:0009970,cellular response to sulfate starvation; GO:0042631,cellular response to water deprivation; GO:0019343,cysteine biosynthetic process via cystathionine; GO:0019458,methionine …	PF01053.23:Cys/Met metabolism PLP-dependent enzyme	--	--	--
novel.6046	1.2652	5.4665	2.02749	up	K01873 valyl-tRNA synthetase [EC:6.1.1.9] | (RefSeq) uncharacterized protein LOC100194398 (A)	ko00970: Aminoacyl-tRNA biosynthesis	hypothetical protein ZEAMMB73_Zm00001d010327 [Zea mays]	SYVM2_ARATH RecName: Full=Valine--tRNA ligase, chloroplastic/mitochondrial 2 {ECO:0000305}; EC=6.1.1.9 {ECO:0000305}; AltName: Full=Protein EMBRYO DEFECTIVE 2247 {ECO:0000303|PubMed:16297076}; AltName: Full=Valyl-tRNA synthetase {ECO:0000305}; Short=ValRS {ECO:0000305}; Flags: Precursor;	A0A1D6FQJ1_MAIZE SubName: Full=Uncharacterized protein {ECO:0000313|EMBL:AQK93890.1};	Valyl-tRNA synthetase	GO:0009507,chloroplast; GO:0009570,chloroplast stroma; GO:0005829,cytosol; GO:0005739,mitochondrion; GO:0002161,aminoacyl-tRNA editing activity; GO:0005524,ATP binding; GO:0004832,valine-tRNA ligase activity; GO:0009793,embryo development ending in seed dormancy; GO:0006438,valyl-tRNA aminoacylation; GO:0003674,molecular_function; GO:0003824,catalytic activity; GO:0016787,hydrolase activity; GO:0…	--	--	--	--
Zm00001eb054990	16.7335	8.3614	-1.08444	down	K01915 glutamine synthetase [EC:6.3.1.2] | (RefSeq) glutamine synthetase root isozyme 2 (A)	ko00220: Arginine biosynthesis; ko00250: Alanine, aspartate and glutamate metabolism; ko00630: Glyoxylate and dicarboxylate metabolism; ko00910: Nitrogen metabolism; ko01100: Metabolic pathways; ko01230: Biosynthesis of amino acids	glutamine synthetase root isozyme 2 [Zea mays]	GLNA2_MAIZE RecName: Full=Glutamine synthetase root isozyme 2; EC=6.3.1.2; AltName: Full=Glutamate--ammonia ligase;	B8A3M0_MAIZE RecName: Full=Glutamine synthetase {ECO:0000256|ARBA:ARBA00012937, ECO:0000256|RuleBase:RU004356}; EC=6.3.1.2 {ECO:0000256|ARBA:ARBA00012937, ECO:0000256|RuleBase:RU004356};	Glutamine synthetase	GO:0005737,cytoplasm; GO:0005524,ATP binding; GO:0004356,glutamate-ammonia ligase activity; GO:0006542,glutamine biosynthetic process; GO:0000166,nucleotide binding; GO:0003674,molecular_function; GO:0005488,binding; GO:0017076,purine nucleotide binding; GO:0030554,adenyl nucleotide binding; GO:0032553,ribonucleotide binding; GO:0032555,purine ribonucleotide binding; GO:0032559,adenyl ribonucleot…	PF00120.27:Glutamine synthetase, catalytic domain	--	--	--
Zm00001eb399860	13.7277	5.1078	-1.51029	down	K01915 glutamine synthetase [EC:6.3.1.2] | (RefSeq) glutamine synthetase root isozyme 5 (A)	ko00220: Arginine biosynthesis; ko00250: Alanine, aspartate and glutamate metabolism; ko00630: Glyoxylate and dicarboxylate metabolism; ko00910: Nitrogen metabolism; ko01100: Metabolic pathways; ko01230: Biosynthesis of amino acids	glutamine synthetase root isozyme 5 isoform X1 [Zea mays]	GLNA5_MAIZE RecName: Full=Glutamine synthetase root isozyme 5; EC=6.3.1.2; AltName: Full=GS117; AltName: Full=Glutamate--ammonia ligase;	A0A804R9F9_MAIZE RecName: Full=Glutamine synthetase {ECO:0000256|ARBA:ARBA00012937}; EC=6.3.1.2 {ECO:0000256|ARBA:ARBA00012937};	Glutamine synthetase	GO:0005737,cytoplasm; GO:0005524,ATP binding; GO:0004356,glutamate-ammonia ligase activity; GO:0006542,glutamine biosynthetic process; GO:0000166,nucleotide binding; GO:0003674,molecular_function; GO:0005488,binding; GO:0017076,purine nucleotide binding; GO:0030554,adenyl nucleotide binding; GO:0032553,ribonucleotide binding; GO:0032555,purine ribonucleotide binding; GO:0032559,adenyl ribonucleot…	PF00120.27:Glutamine synthetase, catalytic domain	--	--	--
Zm00001eb432580	77.2112	37.5579	-1.12341	down	K01915 glutamine synthetase [EC:6.3.1.2] | (RefSeq) glutamine synthetase, chloroplastic (A)	ko00220: Arginine biosynthesis; ko00250: Alanine, aspartate and glutamate metabolism; ko00630: Glyoxylate and dicarboxylate metabolism; ko00910: Nitrogen metabolism; ko01100: Metabolic pathways; ko01230: Biosynthesis of amino acids	Glutamine synthetase leaf isozyme chloroplastic [Zea mays]	GLNAC_MAIZE RecName: Full=Glutamine synthetase, chloroplastic; EC=6.3.1.2; AltName: Full=GS2; AltName: Full=Glutamate--ammonia ligase; Flags: Precursor;	A0A804RQC9_MAIZE RecName: Full=Glutamine synthetase {ECO:0000256|ARBA:ARBA00012937, ECO:0000256|RuleBase:RU004356}; EC=6.3.1.2 {ECO:0000256|ARBA:ARBA00012937, ECO:0000256|RuleBase:RU004356};	Glutamine synthetase	GO:0009507,chloroplast; GO:0005739,mitochondrion; GO:0005524,ATP binding; GO:0004356,glutamate-ammonia ligase activity; GO:0003729,mRNA binding; GO:0006542,glutamine biosynthetic process; GO:0046686,response to cadmium ion; GO:0000166,nucleotide binding; GO:0003674,molecular_function; GO:0005488,binding; GO:0017076,purine nucleotide binding; GO:0030554,adenyl nucleotide binding; GO:0032553,ribonu…	PF00120.27:Glutamine synthetase, catalytic domain	--	--	--
novel.5583	2.19253	0.127967	-4.17027	down	K01930 folylpolyglutamate synthase [EC:6.3.2.17] | (RefSeq) folylpolyglutamate synthetase 1 (A)	ko00790: Folate biosynthesis; ko01100: Metabolic pathways; ko01240: Biosynthesis of cofactors	unnamed protein product [Miscanthus lutarioriparius]	FPGS1_ARATH RecName: Full=Folylpolyglutamate synthase {ECO:0000250|UniProtKB:Q05932, ECO:0000312|EMBL:CAC80839.2}; EC=6.3.2.17 {ECO:0000269|PubMed:11752472}; AltName: Full=DHFS-FPGS homolog B {ECO:0000312|EMBL:AED90949.1}; AltName: Full=Folylpoly-gamma-glutamate synthetase {ECO:0000250|UniProtKB:Q05932}; Short=FPGS {ECO:0000250|UniProtKB:Q05932}; AltName: Full=Tetrahydrofolylpolyglutamate synthas…	A0A804RHW5_MAIZE RecName: Full=F-box domain-containing protein {ECO:0000259|PROSITE:PS50181};	Folylpolyglutamate synthase	GO:0009507,chloroplast; GO:0005737,cytoplasm; GO:0005829,cytosol; GO:0005739,mitochondrion; GO:0005524,ATP binding; GO:0046872,metal ion binding; GO:0004326,tetrahydrofolylpolyglutamate synthase activity; GO:0009396,folic acid-containing compound biosynthetic process; GO:0009809,lignin biosynthetic process; GO:0006730,one-carbon metabolic process; GO:1904961,quiescent center organization; GO:0048…	--	--	--	--
Zm00001eb296480	2.3021	6.9635	1.51298	up	K01937 CTP synthase [EC:6.3.4.2] | (RefSeq) CTP synthase family protein (A)	ko00240: Pyrimidine metabolism; ko01100: Metabolic pathways; ko01232: Nucleotide metabolism; ko01240: Biosynthesis of cofactors	CTP synthase family protein [Zea mays]	--	A0A804Q4A5_MAIZE RecName: Full=CTP synthase {ECO:0000256|RuleBase:RU810713}; EC=6.3.4.2 {ECO:0000256|RuleBase:RU810713}; AltName: Full=UTP--ammonia ligase {ECO:0000256|RuleBase:RU810713};	CTP synthase (UTP-ammonia lyase)	GO:0005524,ATP binding; GO:0003883,CTP synthase activity; GO:0044210,'de novo' CTP biosynthetic process; GO:0006541,glutamine metabolic process; GO:0000166,nucleotide binding; GO:0003674,molecular_function; GO:0005488,binding; GO:0017076,purine nucleotide binding; GO:0030554,adenyl nucleotide binding; GO:0032553,ribonucleotide binding; GO:0032555,purine ribonucleotide binding; GO:0032559,adenyl r…	PF06418.17:CTP synthase N-terminus	--	--	--
Zm00001eb396990	0.577567	1.2739	1.05838	up	K01953 asparagine synthase (glutamine-hydrolysing) [EC:6.3.5.4] | (RefSeq) asparagine synthetase [glutamine-hydrolyzing] 1 (A)	ko00250: Alanine, aspartate and glutamate metabolism; ko01100: Metabolic pathways; ko01110: Biosynthesis of secondary metabolites; ko01230: Biosynthesis of amino acids	asparagine synthetase [glutamine-hydrolyzing]	ASNS1_ORYSJ RecName: Full=Asparagine synthetase [glutamine-hydrolyzing] 1; EC=6.3.5.4; AltName: Full=Glutamine-dependent asparagine synthetase 1;	A0A804R8A8_MAIZE RecName: Full=Asparagine synthetase [glutamine-hydrolyzing] {ECO:0000256|PIRNR:PIRNR001589}; EC=6.3.5.4 {ECO:0000256|PIRNR:PIRNR001589};	Asparagine synthase (glutamine-hydrolyzing)	GO:0005829,cytosol; GO:0004066,asparagine synthase (glutamine-hydrolyzing) activity; GO:0005524,ATP binding; GO:0006529,asparagine biosynthetic process; GO:0006541,glutamine metabolic process; GO:0070981,L-asparagine biosynthetic process; GO:0003674,molecular_function; GO:0003824,catalytic activity; GO:0016874,ligase activity; GO:0016879,ligase activity, forming carbon-nitrogen bonds; GO:0016884,…	PF00733.24:Asparagine synthase	--	--	--
Zm00001eb013430	1.86823	12.1401	2.61659	up	K01953 asparagine synthase (glutamine-hydrolysing) [EC:6.3.5.4] | (RefSeq) asparagine synthetase 3 (A)	ko00250: Alanine, aspartate and glutamate metabolism; ko01100: Metabolic pathways; ko01110: Biosynthesis of secondary metabolites; ko01230: Biosynthesis of amino acids	unknown [Zea mays]	ASNS1_ORYSJ RecName: Full=Asparagine synthetase [glutamine-hydrolyzing] 1; EC=6.3.5.4; AltName: Full=Glutamine-dependent asparagine synthetase 1;	C0PLH7_MAIZE SubName: Full=Uncharacterized protein {ECO:0000313|EMBL:ACN36043.1};	Asparagine synthase (glutamine-hydrolyzing)	GO:0005829,cytosol; GO:0004066,asparagine synthase (glutamine-hydrolyzing) activity; GO:0005524,ATP binding; GO:0006529,asparagine biosynthetic process; GO:0006541,glutamine metabolic process; GO:0070981,L-asparagine biosynthetic process; GO:0003674,molecular_function; GO:0003824,catalytic activity; GO:0016874,ligase activity; GO:0016879,ligase activity, forming carbon-nitrogen bonds; GO:0016884,…	--	--	--	--
Zm00001eb398620	0.1306	0.525733	1.92292	up	K02904 large subunit ribosomal protein L29 | (RefSeq) 50S ribosomal protein L29, chloroplastic (A)	ko03010: Ribosome	unknown [Zea mays]	ACR8_ARATH RecName: Full=ACT domain-containing protein ACR8 {ECO:0000305}; AltName: Full=Protein ACT DOMAIN REPEATS 8 {ECO:0000303|PubMed:12481063};	B7ZX79_MAIZE SubName: Full=Uncharacterized protein {ECO:0000313|EMBL:ACL52528.1};	--	GO:0016597,amino acid binding; GO:0009737,response to abscisic acid; GO:0003674,molecular_function; GO:0005488,binding; GO:0036094,small molecule binding; GO:0043177,organic acid binding; GO:0008150,biological_process; GO:0009719,response to endogenous stimulus; GO:0009725,response to hormone; GO:0010033,response to organic substance; GO:0033993,response to lipid; GO:0042221,response to chemical;…	--	--	--	--
Zm00001eb010610	0.698533	3.23457	2.12855	up	K02904 large subunit ribosomal protein L29 | (RefSeq) 50S ribosomal protein L29, chloroplastic (A)	ko03010: Ribosome	ACT domain-containing protein ACR8 [Zea mays]	ACR8_ARATH RecName: Full=ACT domain-containing protein ACR8 {ECO:0000305}; AltName: Full=Protein ACT DOMAIN REPEATS 8 {ECO:0000303|PubMed:12481063};	A0A1D6JW11_MAIZE SubName: Full=ACR8 {ECO:0000313|EMBL:ONL95960.1};	--	GO:0016597,amino acid binding; GO:0009737,response to abscisic acid; GO:0003674,molecular_function; GO:0005488,binding; GO:0036094,small molecule binding; GO:0043177,organic acid binding; GO:0008150,biological_process; GO:0009719,response to endogenous stimulus; GO:0009725,response to hormone; GO:0010033,response to organic substance; GO:0033993,response to lipid; GO:0042221,response to chemical;…	PF01842.28:ACT domain	--	--	--
Zm00001eb406990	0.293333	0.7696	1.30728	up	K03294 basic amino acid/polyamine antiporter, APA family | (RefSeq) uncharacterized protein LOC100194142 (A)	--	Cationic amino acid transporter 6 chloroplastic [Zea mays]	CAAT6_ARATH RecName: Full=Cationic amino acid transporter 6, chloroplastic; Flags: Precursor;	A0A1D6ITD3_MAIZE SubName: Full=Cationic amino acid transporter 6 chloroplastic {ECO:0000313|EMBL:AQK39331.1};	Amino acid transporters	GO:0031969,chloroplast membrane; GO:0016021,integral component of membrane; GO:0005886,plasma membrane; GO:0015171,amino acid transmembrane transporter activity; GO:0006865,amino acid transport; GO:0009624,response to nematode; GO:0003674,molecular_function; GO:0005215,transporter activity; GO:0005342,organic acid transmembrane transporter activity; GO:0022857,transmembrane transporter activity; …	PF13520.9:Amino acid permease	--	--	--
Zm00001eb050630	0.869367	3.75677	2.02856	up	K03294 basic amino acid/polyamine antiporter, APA family | (RefSeq) uncharacterized protein LOC100194142 (A)	--	Cationic amino acid transporter 1 [Zea mays]	CAAT1_ARATH RecName: Full=Cationic amino acid transporter 1; AltName: Full=Amino acid transporter 1;	A0A1D6KX53_MAIZE SubName: Full=Cationic amino acid transporter 1 {ECO:0000313|EMBL:ONM07041.1};	Amino acid transporters	GO:0016021,integral component of membrane; GO:0016020,membrane; GO:0005886,plasma membrane; GO:0015171,amino acid transmembrane transporter activity; GO:0005313,L-glutamate transmembrane transporter activity; GO:0015189,L-lysine transmembrane transporter activity; GO:0006865,amino acid transport; GO:0003674,molecular_function; GO:0005215,transporter activity; GO:0005342,organic acid transmembrane…	PF13520.9:Amino acid permease	--	--	--
Zm00001eb330740	25.6159	60.6122	1.15906	up	K04688 ribosomal protein S6 kinase beta [EC:2.7.11.1] | (RefSeq) ribosomal protein S6 kinase (A)	--	ribosomal protein S6 kinase [Zea mays]	KPK2_ARATH RecName: Full=Serine/threonine-protein kinase AtPK2/AtPK19; EC=2.7.11.1; AltName: Full=Ribosomal-protein S6 kinase homolog 2;	A0A804QIF2_MAIZE RecName: Full=Protein kinase domain-containing protein {ECO:0000259|PROSITE:PS50011};	Ribosomal protein S6 kinase and related proteins	GO:0005737,cytoplasm; GO:0005634,nucleus; GO:0005524,ATP binding; GO:0016301,kinase activity; GO:0004672,protein kinase activity; GO:0106310,protein serine kinase activity; GO:0004674,protein serine/threonine kinase activity; GO:0071456,cellular response to hypoxia; GO:0018105,peptidyl-serine phosphorylation; GO:0045727,positive regulation of translation; GO:0006468,protein phosphorylation; GO:00…	PF00069.28:Protein kinase domain	--	--	--
Zm00001eb426510	2.6351	5.78903	1.05187	up	K05350 beta-glucosidase [EC:3.2.1.21] | (RefSeq) uncharacterized protein LOC100193998 precursor (A)	ko00460: Cyanoamino acid metabolism; ko00500: Starch and sucrose metabolism; ko00999: Biosynthesis of various plant secondary metabolites; ko01100: Metabolic pathways; ko01110: Biosynthesis of secondary metabolites	Beta-glucosidase 16 precursor [Zea mays]	BGL16_ORYSJ RecName: Full=Beta-glucosidase 16 {ECO:0000303|PubMed:17196101}; Short=Os4bglu16 {ECO:0000303|PubMed:17196101}; EC=3.2.1.21 {ECO:0000269|PubMed:25219312}; Flags: Precursor;	A0A804RKH3_MAIZE SubName: Full=Uncharacterized protein {ECO:0000313|EnsemblPlants:Zm00001eb426510_P002};	Beta-glucosidase, lactase phlorizinhydrolase, and related proteins	GO:0033907,beta-D-fucosidase activity; GO:0004565,beta-galactosidase activity; GO:0008422,beta-glucosidase activity; GO:0047782,coniferin beta-glucosidase activity; GO:0102483,scopolin beta-glucosidase activity; GO:0005975,carbohydrate metabolic process; GO:0033491,coniferin metabolic process; GO:0016137,glycoside metabolic process; GO:0003674,molecular_function; GO:0003824,catalytic activity; GO…	PF00232.21:Glycosyl hydrolase family 1	--	--	--
Zm00001eb125990	0.979233	2.22877	1.10304	up	K08730 phosphatidylserine synthase 2 [EC:2.7.8.29] | (RefSeq) CDP-diacylglycerol--serine O-phosphatidyltransferase 1 (A)	ko00564: Glycerophospholipid metabolism; ko01100: Metabolic pathways; ko01110: Biosynthesis of secondary metabolites	CDP-diacylglycerol--serine O-phosphatidyltransferase 1 [Zea mays]	PSS1_ORYSJ RecName: Full=CDP-diacylglycerol--serine O-phosphatidyltransferase 1; EC=2.7.8.8; AltName: Full=Phosphatidylserine synthase 1;	A0A804N0S3_MAIZE RecName: Full=CDP-diacylglycerol--serine O-phosphatidyltransferase {ECO:0000256|RuleBase:RU368094}; EC=2.7.8.8 {ECO:0000256|RuleBase:RU368094}; AltName: Full=Phosphatidylserine synthase {ECO:0000256|RuleBase:RU368094};	Phosphatidylserine synthase	GO:0005789,endoplasmic reticulum membrane; GO:0016021,integral component of membrane; GO:0003882,CDP-diacylglycerol-serine O-phosphatidyltransferase activity; GO:0106245,L-serine-phosphatidylethanolamine phosphatidyltransferase activity; GO:0006646,phosphatidylethanolamine biosynthetic process; GO:0006659,phosphatidylserine biosynthetic process; GO:0003674,molecular_function; GO:0003824,catalytic…	PF03034.18:Phosphatidyl serine synthase	--	--	--
Zm00001eb133410	0.0732	0.881933	3.52274	up	K08967 1,2-dihydroxy-3-keto-5-methylthiopentene dioxygenase [EC:1.13.11.53 1.13.11.54] | (RefSeq) 1,2-dihydroxy-3-keto-5-methylthiopentene dioxygenase 4 (A)	ko00270: Cysteine and methionine metabolism; ko01100: Metabolic pathways	uncharacterized protein LOC103646630 [Zea mays]	MTND4_ORYSJ RecName: Full=Acireductone dioxygenase 4 {ECO:0000255|HAMAP-Rule:MF_03154}; AltName: Full=Acireductone dioxygenase (Fe(2+)-requiring) 4 {ECO:0000255|HAMAP-Rule:MF_03154}; Short=ARD' 4 {ECO:0000255|HAMAP-Rule:MF_03154}; Short=Fe-ARD 4 {ECO:0000255|HAMAP-Rule:MF_03154}; EC=1.13.11.54 {ECO:0000255|HAMAP-Rule:MF_03154}; AltName: Full=Acireductone dioxygenase (Ni(2+)-requiring) 4 {ECO:0000…	A0A804N424_MAIZE RecName: Full=Acireductone dioxygenase {ECO:0000256|HAMAP-Rule:MF_03154}; AltName: Full=Acireductone dioxygenase (Fe(2+)-requiring) {ECO:0000256|HAMAP-Rule:MF_03154}; Short=ARD' {ECO:0000256|HAMAP-Rule:MF_03154}; Short=Fe-ARD {ECO:0000256|HAMAP-Rule:MF_03154}; EC=1.13.11.54 {ECO:0000256|HAMAP-Rule:MF_03154}; AltName: Full=Acireductone dioxygenase (Ni(2+)-requiring) {ECO:0000256|H…	Uncharacterized conserved protein, contains double-stranded beta-helix domain	GO:0005737,cytoplasm; GO:0005634,nucleus; GO:0010308,acireductone dioxygenase (Ni2+-requiring) activity; GO:0010309,acireductone dioxygenase [iron(II)-requiring] activity; GO:0005506,iron ion binding; GO:0019509,L-methionine salvage from methylthioadenosine; GO:0006555,methionine metabolic process; GO:0003674,molecular_function; GO:0003824,catalytic activity; GO:0016491,oxidoreductase activity; G…	PF03004.17:Plant transposase (Ptta/En/Spm family)	--	--	--
Zm00001eb247630	11.9704	30.917	1.2844	up	K10775 phenylalanine ammonia-lyase [EC:4.3.1.24] | (RefSeq) uncharacterized protein LOC100273579 (A)	ko00360: Phenylalanine metabolism; ko00940: Phenylpropanoid biosynthesis; ko01100: Metabolic pathways; ko01110: Biosynthesis of secondary metabolites	Phenylalanine ammonia-lyase [Zea mays]	PAL2_ORYSI RecName: Full=Phenylalanine ammonia-lyase; EC=4.3.1.24 {ECO:0000250|UniProtKB:P24481};	A0A1D6HDL5_MAIZE RecName: Full=Phenylalanine ammonia-lyase {ECO:0000256|RuleBase:RU003955}; EC=4.3.1.24 {ECO:0000256|RuleBase:RU003955};	Phenylalanine and histidine ammonia-lyase	GO:0005737,cytoplasm; GO:0045548,phenylalanine ammonia-lyase activity; GO:0009800,cinnamic acid biosynthetic process; GO:0006559,L-phenylalanine catabolic process; GO:0003674,molecular_function; GO:0003824,catalytic activity; GO:0016829,lyase activity; GO:0016840,carbon-nitrogen lyase activity; GO:0016841,ammonia-lyase activity; GO:0006082,organic acid metabolic process; GO:0006725,cellular aroma…	PF00221.22:Aromatic amino acid lyase	--	--	--
Zm00001eb011700	0.332367	0.1503	-1.22812	down	K11269 chromosome transmission fidelity protein 18 | (RefSeq) uncharacterized protein LOC100273529 (A)	--	uncharacterized protein LOC100273529 [Zea mays]	RFC1_ARATH RecName: Full=Replication factor C subunit 1; Short=AtRFC1; AltName: Full=Activator 1 large subunit; AltName: Full=Activator 1 subunit 1;	A0A1D6JX62_MAIZE SubName: Full=p-loop containing nucleoside triphosphate hydrolase superfamily protein {ECO:0000313|EMBL:ONL96308.1};	DNA replication checkpoint protein CHL12/CTF18	GO:0005663,DNA replication factor C complex; GO:0005634,nucleus; GO:0005524,ATP binding; GO:0016887,ATP hydrolysis activity; GO:0003677,DNA binding; GO:0003689,DNA clamp loader activity; GO:0006974,cellular response to DNA damage stimulus; GO:0006281,DNA repair; GO:0006260,DNA replication; GO:0051321,meiotic cell cycle; GO:0051570,regulation of histone H3-K9 methylation; GO:0000003,reproduction; …	PF00004.32:ATPase family associated with various cellular activities (AAA)	--	--	--
novel.430	2.89293	0.974933	-1.6513	down	K12657 delta-1-pyrroline-5-carboxylate synthetase [EC:2.7.2.11 1.2.1.41] | (RefSeq) delta-1-pyrroline-5-carboxylate synthase-like (A)	ko00330: Arginine and proline metabolism; ko01100: Metabolic pathways; ko01110: Biosynthesis of secondary metabolites; ko01230: Biosynthesis of amino acids	hypothetical protein Zm00014a_012514 [Zea mays]	--	A0A3L6ENW9_MAIZE SubName: Full=Uncharacterized protein {ECO:0000313|EMBL:PWZ21017.1};	--	--	--	--	--	--
Zm00001eb064510	0.527033	0.168533	-1.73503	down	K13029 4-hydroxyphenylacetaldehyde oxime monooxygenase [EC:1.14.14.37] | (RefSeq) putative cytochrome P450 superfamily protein (A)	ko00460: Cyanoamino acid metabolism; ko01100: Metabolic pathways; ko01110: Biosynthesis of secondary metabolites	putative cytochrome P450 superfamily protein [Zea mays]	C71E1_SORBI RecName: Full=4-hydroxyphenylacetaldehyde oxime monooxygenase; EC=1.14.14.37 {ECO:0000269|PubMed:26361733}; AltName: Full=Cytochrome P450 71E1;	B4FHN9_MAIZE SubName: Full=Cytochrome P450 71B10 {ECO:0000313|EMBL:ONM11601.1};	Cytochrome P450 CYP2 subfamily	GO:0005789,endoplasmic reticulum membrane; GO:0016021,integral component of membrane; GO:0050592,4-hydroxyphenylacetaldehyde oxime monooxygenase activity; GO:0020037,heme binding; GO:0005506,iron ion binding; GO:0010132,dhurrin biosynthetic process; GO:0003674,molecular_function; GO:0003824,catalytic activity; GO:0004497,monooxygenase activity; GO:0016491,oxidoreductase activity; GO:0016705,oxido…	PF00067.25:Cytochrome P450	--	--	--
Zm00001eb244700	3.43823	0.568567	-2.68359	down	K13030 cyanohydrin beta-glucosyltransferase [EC:2.4.1.85] | (RefSeq) cytokinin-O-glucosyltransferase 2 (A)	ko00460: Cyanoamino acid metabolism; ko01100: Metabolic pathways; ko01110: Biosynthesis of secondary metabolites	UDP-glycosyltransferase 85A7 [Zea mays]	UGT2_GARJA RecName: Full=7-deoxyloganetin glucosyltransferase; EC=2.4.1.324; AltName: Full=Genipin glucosyltransferase; AltName: Full=UDP-glucose glucosyltransferase 2; Short=GjUGT2; AltName: Full=UDP-glycosyltransferase 85A24;	A0A1D6HB45_MAIZE SubName: Full=UDP-glycosyltransferase 85A7 {ECO:0000313|EMBL:AQK71925.1};	UDP-glucuronosyl and UDP-glucosyl transferase	GO:0035251,UDP-glucosyltransferase activity; GO:0003674,molecular_function; GO:0003824,catalytic activity; GO:0008194,UDP-glycosyltransferase activity; GO:0016740,transferase activity; GO:0016757,glycosyltransferase activity; GO:0016758,hexosyltransferase activity; GO:0046527,glucosyltransferase activity	PF00201.21:UDP-glucoronosyl and UDP-glucosyl transferase	--	--	--
Zm00001eb088500	28.5274	73.1773	1.27502	up	K13034 L-3-cyanoalanine synthase/ cysteine synthase [EC:2.5.1.47 4.4.1.9] | (RefSeq) cysteine synthase (A)	ko00270: Cysteine and methionine metabolism; ko00460: Cyanoamino acid metabolism; ko00920: Sulfur metabolism; ko01100: Metabolic pathways; ko01110: Biosynthesis of secondary metabolites; ko01200: Carbon metabolism; ko01230: Biosynthesis of amino acids	unknown [Zea mays]	CAS1_MALDO RecName: Full=L-3-cyanoalanine synthase 1, mitochondrial; Short=MdCAS1; EC=4.4.1.9; Flags: Precursor;	B4FJF1_MAIZE RecName: Full=PALP domain-containing protein {ECO:0000259|Pfam:PF00291};	Cystathionine beta-synthase and related enzymes	GO:0005739,mitochondrion; GO:0004124,cysteine synthase activity; GO:0050017,L-3-cyanoalanine synthase activity; GO:0019499,cyanide metabolic process; GO:0006535,cysteine biosynthetic process from serine; GO:0009836,fruit ripening, climacteric; GO:0009611,response to wounding; GO:0003674,molecular_function; GO:0003824,catalytic activity; GO:0016740,transferase activity; GO:0016765,transferase acti…	PF00291.28:Pyridoxal-phosphate dependent enzyme	--	--	--
Zm00001eb165610	23.354	3.8472	-2.68501	down	K13222 indole-3-glycerol-phosphate lyase [EC:4.1.2.8] | (RefSeq) indole-3-glycerol phosphate lyase, chloroplastic precursor (A)	ko00402: Benzoxazinoid biosynthesis; ko00999: Biosynthesis of various plant secondary metabolites; ko01100: Metabolic pathways; ko01110: Biosynthesis of secondary metabolites	indole-3-glycerol phosphate lyase, chloroplastic precursor [Zea mays]	TRPA_MAIZE RecName: Full=Indole-3-glycerol phosphate lyase, chloroplastic; EC=4.1.2.8 {ECO:0000305|PubMed:9235894}; AltName: Full=Benzoxazineless 1; AltName: Full=Indole synthase; AltName: Full=Tryptophan synthase alpha chain; EC=4.2.1.20; Flags: Precursor;	C0P7Z2_MAIZE RecName: Full=Tryptophan synthase {ECO:0000256|ARBA:ARBA00012043}; EC=4.2.1.20 {ECO:0000256|ARBA:ARBA00012043};	Tryptophan synthase alpha chain	GO:0009507,chloroplast; GO:0005829,cytosol; GO:0033984,indole-3-glycerol-phosphate lyase activity; GO:0004834,tryptophan synthase activity; GO:0000162,tryptophan biosynthetic process; GO:0003674,molecular_function; GO:0003824,catalytic activity; GO:0016829,lyase activity; GO:0016830,carbon-carbon lyase activity; GO:0016832,aldehyde-lyase activity; GO:0016835,carbon-oxygen lyase activity; GO:00168…	PF00290.23:Tryptophan synthase alpha chain	--	--	--
novel.1575	4.8368	11.4221	1.15648	up	K13412 calcium-dependent protein kinase [EC:2.7.11.1] | (RefSeq) calcium dependent protein kinase (A)	ko04626: Plant-pathogen interaction	calcium-dependent protein kinase 5, partial [Zea mays]	CDPK5_ORYSJ RecName: Full=Calcium-dependent protein kinase 5 {ECO:0000305}; Short=OsCDPK5 {ECO:0000305}; Short=OsCPK5 {ECO:0000303|PubMed:15695435}; EC=2.7.11.1 {ECO:0000305};	A0A1D6JBQ1_MAIZE SubName: Full=Calcium dependent protein kinase4 {ECO:0000313|EMBL:AQK45309.1};	Ca2+/calmodulin-dependent protein kinase, EF-Hand protein superfamily	GO:0005737,cytoplasm; GO:0016020,membrane; GO:0005634,nucleus; GO:0005524,ATP binding; GO:0005509,calcium ion binding; GO:0009931,calcium-dependent protein serine/threonine kinase activity; GO:0005516,calmodulin binding; GO:0004683,calmodulin-dependent protein kinase activity; GO:0106310,protein serine kinase activity; GO:0035556,intracellular signal transduction; GO:0018105,peptidyl-serine phosp…	PF00069.28:Protein kinase domain	--	--	--
Zm00001eb072810	30.5571	112.454	1.79666	up	K13412 calcium-dependent protein kinase [EC:2.7.11.1] | (RefSeq) calcium dependent protein kinase (A)	ko04626: Plant-pathogen interaction	calcium dependent protein kinase [Zea mays]	CDPKD_ORYSJ RecName: Full=Calcium-dependent protein kinase 13 {ECO:0000305}; Short=OsCDPK13 {ECO:0000305}; Short=OsCPK13 {ECO:0000303|PubMed:15695435}; EC=2.7.11.1 {ECO:0000305}; AltName: Full=Calcium-dependent protein kinase OsCDPK7 {ECO:0000303|PubMed:10929125};	C0P867_MAIZE SubName: Full=Calcium dependent protein kinase5 {ECO:0000313|EMBL:ONM14625.1};	Ca2+/calmodulin-dependent protein kinase, EF-Hand protein superfamily	GO:0005737,cytoplasm; GO:0016020,membrane; GO:0005634,nucleus; GO:0005524,ATP binding; GO:0005509,calcium ion binding; GO:0009931,calcium-dependent protein serine/threonine kinase activity; GO:0005516,calmodulin binding; GO:0004683,calmodulin-dependent protein kinase activity; GO:0106310,protein serine kinase activity; GO:0035556,intracellular signal transduction; GO:0018105,peptidyl-serine phosp…	PF00069.28:Protein kinase domain	--	--	--
Zm00001eb217170	0.647033	1.43393	1.06429	up	K13412 calcium-dependent protein kinase [EC:2.7.11.1] | (RefSeq) calcium-dependent protein kinase 9 (A)	ko04626: Plant-pathogen interaction	calcium-dependent protein kinase 9 [Zea mays]	CDPK9_ORYSJ RecName: Full=Calcium-dependent protein kinase 9 {ECO:0000305}; Short=OsCDPK9 {ECO:0000305}; Short=OsCPK9 {ECO:0000303|PubMed:15695435}; EC=2.7.11.1 {ECO:0000305};	A0A804U6C3_MAIZE SubName: Full=Uncharacterized protein {ECO:0000313|EnsemblPlants:Zm00001eb217170_P001};	Ca2+/calmodulin-dependent protein kinase, EF-Hand protein superfamily	GO:0005737,cytoplasm; GO:0005634,nucleus; GO:0005886,plasma membrane; GO:0005524,ATP binding; GO:0005509,calcium ion binding; GO:0009931,calcium-dependent protein serine/threonine kinase activity; GO:0005516,calmodulin binding; GO:0004683,calmodulin-dependent protein kinase activity; GO:0106310,protein serine kinase activity; GO:0035556,intracellular signal transduction; GO:0018105,peptidyl-serin…	PF00069.28:Protein kinase domain	--	--	--
Zm00001eb002180	31.3858	72.2923	1.12015	up	K13412 calcium-dependent protein kinase [EC:2.7.11.1] | (RefSeq) putative calcium-dependent protein kinase family protein (A)	ko04626: Plant-pathogen interaction	putative calcium-dependent protein kinase family protein [Zea mays]	CDPK7_ORYSJ RecName: Full=Calcium-dependent protein kinase 7 {ECO:0000305}; Short=OsCDPK7 {ECO:0000305}; Short=OsCPK7 {ECO:0000303|PubMed:15695435}; EC=2.7.11.1 {ECO:0000305}; AltName: Full=Calcium-dependent protein kinase OsCDPK1 {ECO:0000303|Ref.4}; AltName: Full=Calcium-dependent protein kinase OsCDPK13 {ECO:0000303|PubMed:15604699, ECO:0000303|Ref.2}; AltName: Full=Calcium-dependent protein k…	A0A804LCV7_MAIZE SubName: Full=Uncharacterized protein {ECO:0000313|EnsemblPlants:Zm00001eb002180_P001};	Ca2+/calmodulin-dependent protein kinase, EF-Hand protein superfamily	GO:0005737,cytoplasm; GO:0005829,cytosol; GO:0005634,nucleus; GO:0005886,plasma membrane; GO:0005524,ATP binding; GO:0005509,calcium ion binding; GO:0009931,calcium-dependent protein serine/threonine kinase activity; GO:0005516,calmodulin binding; GO:0004683,calmodulin-dependent protein kinase activity; GO:0106310,protein serine kinase activity; GO:0035556,intracellular signal transduction; GO:00…	PF00069.28:Protein kinase domain	--	--	--
Zm00001eb327690	12.7538	6.49003	-1.05807	down	K13412 calcium-dependent protein kinase [EC:2.7.11.1] | (RefSeq) uncharacterized protein LOC100217278 (A)	ko04626: Plant-pathogen interaction	putative CDPK-related protein kinase [Zea mays]	CAMK5_ARATH RecName: Full=CDPK-related kinase 5; Short=AtCRK5; EC=2.7.11.1; AltName: Full=Calcium/calmodulin-dependent protein kinase 1;	Q5GAP1_MAIZE SubName: Full=Putative CDPK-related protein kinase {ECO:0000313|EMBL:AAV64248.1};	Ca2+/calmodulin-dependent protein kinase, EF-Hand protein superfamily	GO:0005737,cytoplasm; GO:0016020,membrane; GO:0005634,nucleus; GO:0005524,ATP binding; GO:0009931,calcium-dependent protein serine/threonine kinase activity; GO:0005516,calmodulin binding; GO:0004683,calmodulin-dependent protein kinase activity; GO:0046872,metal ion binding; GO:0106310,protein serine kinase activity; GO:0035556,intracellular signal transduction; GO:0018105,peptidyl-serine phospho…	PF00069.28:Protein kinase domain	--	--	--
Zm00001eb272410	4.67587	10.733	1.11531	up	K13412 calcium-dependent protein kinase [EC:2.7.11.1] | (RefSeq) uncharacterized protein LOC100217278 (A)	ko04626: Plant-pathogen interaction	CDPK-related protein kinase [Zea mays]	CAMK3_ARATH RecName: Full=CDPK-related kinase 3; Short=AtCRK3; EC=2.7.11.1; AltName: Full=Calcium/calmodulin-dependent protein kinase 4; Short=AtCK;	B4FQE5_MAIZE SubName: Full=Calcium dependent protein kinase13 {ECO:0000313|EMBL:AQK80946.1};	Ca2+/calmodulin-dependent protein kinase, EF-Hand protein superfamily	GO:0005737,cytoplasm; GO:0016020,membrane; GO:0005634,nucleus; GO:0005524,ATP binding; GO:0005509,calcium ion binding; GO:0009931,calcium-dependent protein serine/threonine kinase activity; GO:0005516,calmodulin binding; GO:0004683,calmodulin-dependent protein kinase activity; GO:0106310,protein serine kinase activity; GO:0004674,protein serine/threonine kinase activity; GO:0071215,cellular respo…	PF00069.28:Protein kinase domain	--	--	--
Zm00001eb230910	55.2289	138.609	1.24396	up	K13412 calcium-dependent protein kinase [EC:2.7.11.1] | (RefSeq) uncharacterized protein LOC100217278 (A)	ko04626: Plant-pathogen interaction	uncharacterized protein LOC100217278 isoform X3 [Zea mays]	CDPK4_ORYSJ RecName: Full=Calcium-dependent protein kinase 4 {ECO:0000305}; Short=OsCDPK4 {ECO:0000305}; Short=OsCPK4 {ECO:0000303|PubMed:15695435}; EC=2.7.11.1 {ECO:0000305}; AltName: Full=Calcium-dependent protein kinase OsCDPK1 {ECO:0000303|Ref.1};	A0A804PE00_MAIZE SubName: Full=Uncharacterized protein {ECO:0000313|EnsemblPlants:Zm00001eb230910_P001};	Ca2+/calmodulin-dependent protein kinase, EF-Hand protein superfamily	GO:0005737,cytoplasm; GO:0016020,membrane; GO:0005634,nucleus; GO:0005524,ATP binding; GO:0005509,calcium ion binding; GO:0009931,calcium-dependent protein serine/threonine kinase activity; GO:0005516,calmodulin binding; GO:0004683,calmodulin-dependent protein kinase activity; GO:0106310,protein serine kinase activity; GO:0035556,intracellular signal transduction; GO:0018105,peptidyl-serine phosp…	PF00069.28:Protein kinase domain	--	--	--
Zm00001eb094770	6.58893	18.1083	1.3751	up	K13412 calcium-dependent protein kinase [EC:2.7.11.1] | (RefSeq) uncharacterized protein LOC100284681 (A)	ko04626: Plant-pathogen interaction	Calcium-dependent protein kinase 18 [Zea mays]	CDPKI_ORYSJ RecName: Full=Calcium-dependent protein kinase 18 {ECO:0000305}; Short=OsCDPK18 {ECO:0000305}; Short=OsCPK18 {ECO:0000303|PubMed:15695435}; EC=2.7.11.1 {ECO:0000269|PubMed:25035404}; AltName: Full=OsCDPK5 {ECO:0000303|PubMed:23456295};	B4FVF8_MAIZE SubName: Full=CDPK-related protein kinase {ECO:0000313|EMBL:ACG41418.1}; SubName: Full=Calcium-dependent protein kinase 28 {ECO:0000313|EMBL:ONM20514.1};	Ca2+/calmodulin-dependent protein kinase, EF-Hand protein superfamily	GO:0005737,cytoplasm; GO:0005634,nucleus; GO:0005886,plasma membrane; GO:0005524,ATP binding; GO:0005509,calcium ion binding; GO:0010857,calcium-dependent protein kinase activity; GO:0009931,calcium-dependent protein serine/threonine kinase activity; GO:0005516,calmodulin binding; GO:0004683,calmodulin-dependent protein kinase activity; GO:0106310,protein serine kinase activity; GO:0050832,defens…	PF00069.28:Protein kinase domain	--	--	--
Zm00001eb324690	80.8894	184.708	1.10791	up	K13412 calcium-dependent protein kinase [EC:2.7.11.1] | (RefSeq) uncharacterized protein LOC100285166 (A)	ko04626: Plant-pathogen interaction	Calcium-dependent protein kinase 7 [Zea mays]	CDPKK_ORYSJ RecName: Full=Calcium-dependent protein kinase 20 {ECO:0000305}; Short=OsCDPK20 {ECO:0000305}; Short=OsCPK20 {ECO:0000303|PubMed:15695435}; EC=2.7.11.1 {ECO:0000305};	A0A0B4J305_MAIZE SubName: Full=Calcium-dependent protein kinase 7 {ECO:0000313|EMBL:ONM58766.1};	Ca2+/calmodulin-dependent protein kinase, EF-Hand protein superfamily	GO:0005737,cytoplasm; GO:0005634,nucleus; GO:0005886,plasma membrane; GO:0005524,ATP binding; GO:0005509,calcium ion binding; GO:0009931,calcium-dependent protein serine/threonine kinase activity; GO:0005516,calmodulin binding; GO:0004683,calmodulin-dependent protein kinase activity; GO:0106310,protein serine kinase activity; GO:0035556,intracellular signal transduction; GO:0018105,peptidyl-serin…	PF00069.28:Protein kinase domain	--	--	--
Zm00001eb428080	20.9644	62.5836	1.49405	up	K13412 calcium-dependent protein kinase [EC:2.7.11.1] | (RefSeq) uncharacterized protein LOC100384476 (A)	ko04626: Plant-pathogen interaction	Calcium-dependent protein kinase 13 [Zea mays]	CDPKD_ORYSJ RecName: Full=Calcium-dependent protein kinase 13 {ECO:0000305}; Short=OsCDPK13 {ECO:0000305}; Short=OsCPK13 {ECO:0000303|PubMed:15695435}; EC=2.7.11.1 {ECO:0000305}; AltName: Full=Calcium-dependent protein kinase OsCDPK7 {ECO:0000303|PubMed:10929125};	A0A804RL72_MAIZE SubName: Full=Uncharacterized protein {ECO:0000313|EnsemblPlants:Zm00001eb428080_P001};	Ca2+/calmodulin-dependent protein kinase, EF-Hand protein superfamily	GO:0005737,cytoplasm; GO:0016020,membrane; GO:0005634,nucleus; GO:0005524,ATP binding; GO:0005509,calcium ion binding; GO:0009931,calcium-dependent protein serine/threonine kinase activity; GO:0005516,calmodulin binding; GO:0004683,calmodulin-dependent protein kinase activity; GO:0106310,protein serine kinase activity; GO:0035556,intracellular signal transduction; GO:0018105,peptidyl-serine phosp…	PF00069.28:Protein kinase domain	--	--	--
Zm00001eb019060	0.1765	1.9117	3.35658	up	K13412 calcium-dependent protein kinase [EC:2.7.11.1] | (RefSeq) uncharacterized protein LOC100384476 (A)	ko04626: Plant-pathogen interaction	Serine/threonine-protein kinase PEPKR2 [Zea mays]	PEPK2_ARATH RecName: Full=Serine/threonine-protein kinase PEPKR2; EC=2.7.11.-; AltName: Full=Protein PHOSPHOENOLPYRUVATE CARBOXYLASE-RELATED KINASE 2;	A0A1D6K4X6_MAIZE SubName: Full=Serine/threonine-protein kinase PEPKR2 {ECO:0000313|EMBL:ONL98654.1};	Ca2+/calmodulin-dependent protein kinase, EF-Hand protein superfamily	GO:0005737,cytoplasm; GO:0005634,nucleus; GO:0005524,ATP binding; GO:0009931,calcium-dependent protein serine/threonine kinase activity; GO:0005516,calmodulin binding; GO:0004683,calmodulin-dependent protein kinase activity; GO:0106310,protein serine kinase activity; GO:0035556,intracellular signal transduction; GO:0018105,peptidyl-serine phosphorylation; GO:0046777,protein autophosphorylation; G…	PF00069.28:Protein kinase domain	--	--	--
Zm00001eb213280	3.41577	13.3118	1.87903	up	K13412 calcium-dependent protein kinase [EC:2.7.11.1] | (RefSeq) uncharacterized protein LOC541988 (A)	ko04626: Plant-pathogen interaction	Calcium-dependent protein kinase 10 [Zea mays]	CDPKA_ORYSJ RecName: Full=Calcium-dependent protein kinase 10 {ECO:0000305}; Short=OsCDPK10 {ECO:0000305}; Short=OsCPK10 {ECO:0000303|PubMed:15695435}; EC=2.7.11.1 {ECO:0000305};	C0P4A7_MAIZE SubName: Full=Calcium-dependent protein kinase 10 {ECO:0000313|EMBL:AQK62477.1};	Ca2+/calmodulin-dependent protein kinase, EF-Hand protein superfamily	GO:0005737,cytoplasm; GO:0016020,membrane; GO:0005634,nucleus; GO:0005524,ATP binding; GO:0005509,calcium ion binding; GO:0009931,calcium-dependent protein serine/threonine kinase activity; GO:0005516,calmodulin binding; GO:0004683,calmodulin-dependent protein kinase activity; GO:0106310,protein serine kinase activity; GO:0035556,intracellular signal transduction; GO:0018105,peptidyl-serine phosp…	PF00069.28:Protein kinase domain	--	--	--
Zm00001eb193510	5.69207	12.188	1.01503	up	K13414 mitogen-activated protein kinase kinase kinase 1 [EC:2.7.11.25] | (RefSeq) putative MAP kinase superfamily protein (A)	ko04016: MAPK signaling pathway - plant; ko04626: Plant-pathogen interaction	putative MAP kinase superfamily protein [Zea mays]	M3K1_ARATH RecName: Full=Mitogen-activated protein kinase kinase kinase 1; Short=ARAKIN; Short=AtMEKK1; Short=MAP kinase kinase kinase 1; EC=2.7.11.25 {ECO:0000269|PubMed:23857079};	B6SRT1_MAIZE SubName: Full=Putative MAP kinase superfamily protein {ECO:0000313|EMBL:AQK56311.1};	MEKK and related serine/threonine protein kinases	GO:0005737,cytoplasm; GO:0005768,endosome; GO:0005634,nucleus; GO:0005886,plasma membrane; GO:0005524,ATP binding; GO:0003677,DNA binding; GO:0019900,kinase binding; GO:0004709,MAP kinase kinase kinase activity; GO:0106310,protein serine kinase activity; GO:0004674,protein serine/threonine kinase activity; GO:0009631,cold acclimation; GO:0045087,innate immune response; GO:0000165,MAPK cascade; GO…	PF00069.28:Protein kinase domain	--	--	--
Zm00001eb054290	5.86643	14.2895	1.20124	up	K13414 mitogen-activated protein kinase kinase kinase 1 [EC:2.7.11.25] | (RefSeq) putative MAP kinase superfamily protein (A)	ko04016: MAPK signaling pathway - plant; ko04626: Plant-pathogen interaction	Mitogen-activated protein kinase kinase kinase 1 [Zea mays]	M3K1_ARATH RecName: Full=Mitogen-activated protein kinase kinase kinase 1; Short=ARAKIN; Short=AtMEKK1; Short=MAP kinase kinase kinase 1; EC=2.7.11.25 {ECO:0000269|PubMed:23857079};	A0A804M2I6_MAIZE RecName: Full=Protein kinase domain-containing protein {ECO:0000259|PROSITE:PS50011};	MEKK and related serine/threonine protein kinases	GO:0005737,cytoplasm; GO:0005768,endosome; GO:0005634,nucleus; GO:0005886,plasma membrane; GO:0005524,ATP binding; GO:0003677,DNA binding; GO:0019900,kinase binding; GO:0004709,MAP kinase kinase kinase activity; GO:0106310,protein serine kinase activity; GO:0004674,protein serine/threonine kinase activity; GO:0009631,cold acclimation; GO:0045087,innate immune response; GO:0000165,MAPK cascade; GO…	PF00069.28:Protein kinase domain	--	--	--
Zm00001eb216720	6.50113	16.0067	1.21618	up	K13414 mitogen-activated protein kinase kinase kinase 1 [EC:2.7.11.25] | (RefSeq) putative MAP kinase superfamily protein (A)	ko04016: MAPK signaling pathway - plant; ko04626: Plant-pathogen interaction	Mitogen-activated protein kinase kinase kinase 1 [Zea mays]	M3K1_ARATH RecName: Full=Mitogen-activated protein kinase kinase kinase 1; Short=ARAKIN; Short=AtMEKK1; Short=MAP kinase kinase kinase 1; EC=2.7.11.25 {ECO:0000269|PubMed:23857079};	A0A1D6GJU3_MAIZE SubName: Full=Mitogen-activated protein kinase kinase kinase 1 {ECO:0000313|EMBL:AQK63629.1};	MEKK and related serine/threonine protein kinases	GO:0005737,cytoplasm; GO:0005768,endosome; GO:0005634,nucleus; GO:0005886,plasma membrane; GO:0005524,ATP binding; GO:0003677,DNA binding; GO:0019900,kinase binding; GO:0004709,MAP kinase kinase kinase activity; GO:0106310,protein serine kinase activity; GO:0004674,protein serine/threonine kinase activity; GO:0009631,cold acclimation; GO:0045087,innate immune response; GO:0000165,MAPK cascade; GO…	PF00069.28:Protein kinase domain	--	--	--
Zm00001eb427620	0.7718	0.1381	-2.57371	down	K13436 pto-interacting protein 1 [EC:2.7.11.1] | (RefSeq) salt-inducible putative protein serine/threonine/tyrosine kinase (A)	ko04626: Plant-pathogen interaction	salt tolerance receptor-like cytoplasmic kinase 1 [Zea mays]	STRK1_ORYSI RecName: Full=Salt tolerance receptor-like cytoplasmic kinase 1 {ECO:0000305}; EC=2.7.12.1 {ECO:0000250|UniProtKB:Q7XR88}; AltName: Full=Receptor-like cytoplasmic kinase 154 {ECO:0000305}; Short=OsRLCK154 {ECO:0000305};	A0A1D6JB96_MAIZE SubName: Full=Putative receptor-like protein kinase {ECO:0000313|EMBL:AQK45160.1};	Serine/threonine protein kinase	GO:0005886,plasma membrane; GO:0005524,ATP binding; GO:0043621,protein self-association; GO:0106310,protein serine kinase activity; GO:0004674,protein serine/threonine kinase activity; GO:0004712,protein serine/threonine/tyrosine kinase activity; GO:0004713,protein tyrosine kinase activity; GO:0004714,transmembrane receptor protein tyrosine kinase activity; GO:0018108,peptidyl-tyrosine phosphoryl…	PF00069.28:Protein kinase domain	--	--	--
Zm00001eb429100	17.5055	41.7349	1.16675	up	K14209 solute carrier family 36 (proton-coupled amino acid transporter) | (RefSeq) amino acid transport protein (A)	--	Amino acid transport protein [Zea mays]	AVT3C_ARATH RecName: Full=Amino acid transporter AVT3C {ECO:0000305}; Short=AtAvt3C {ECO:0000303|PubMed:27925655}; AltName: Full=Aromatic and neutral amino acid transporter-like protein 2 {ECO:0000305};	K7TMV8_MAIZE SubName: Full=Amino acid transport protein {ECO:0000313|EMBL:AQK45678.1};	Amino acid transporters	GO:0016021,integral component of membrane; GO:0005774,vacuolar membrane; GO:0015179,L-amino acid transmembrane transporter activity; GO:0015175,neutral amino acid transmembrane transporter activity; GO:0003333,amino acid transmembrane transport; GO:0015804,neutral amino acid transport; GO:0003674,molecular_function; GO:0005215,transporter activity; GO:0005342,organic acid transmembrane transporte…	PF01490.21:Transmembrane amino acid transporter protein	--	--	--
Zm00001eb179360	3.4981	1.8551	-1.00114	down	K14271 nicotianamine aminotransferase [EC:2.6.1.80] | (RefSeq) nicotianamine aminotransferase 1 (A)	ko00999: Biosynthesis of various plant secondary metabolites; ko01100: Metabolic pathways; ko01110: Biosynthesis of secondary metabolites	nicotianamine aminotransferase1 [Zea mays]	NAAT1_ORYSJ RecName: Full=Nicotianamine aminotransferase 1 {ECO:0000303|PubMed:15781441}; Short=OsNAAT1 {ECO:0000303|PubMed:15781441}; EC=2.6.1.80 {ECO:0000269|PubMed:18034312};	A0A804NR14_MAIZE RecName: Full=Aminotran_1_2 domain-containing protein {ECO:0000259|Pfam:PF00155};	Tyrosine aminotransferase	GO:0004838,L-tyrosine:2-oxoglutarate aminotransferase activity; GO:0033855,nicotianamine aminotransferase activity; GO:0030170,pyridoxal phosphate binding; GO:0009058,biosynthetic process; GO:0006572,tyrosine catabolic process; GO:0003674,molecular_function; GO:0003824,catalytic activity; GO:0008483,transaminase activity; GO:0016740,transferase activity; GO:0016769,transferase activity, transferr…	PF00155.24:Aminotransferase class I and II	--	--	--
Zm00001eb153660	3.25907	9.5334	1.46479	up	K14484 auxin-responsive protein IAA | (RefSeq) uncharacterized protein LOC100283620 (A)	ko04075: Plant hormone signal transduction	uncharacterized protein LOC100283620 isoform X2 [Zea mays]	3HID1_ARATH RecName: Full=Probable 3-hydroxyisobutyrate dehydrogenase-like 1, mitochondrial; Short=HIBADH-like; EC=1.1.1.31; Flags: Precursor;	A0A1D6NCX9_MAIZE RecName: Full=Auxin-responsive protein {ECO:0000256|RuleBase:RU004549};	Predicted dehydrogenase	GO:0005739,mitochondrion; GO:0008442,3-hydroxyisobutyrate dehydrogenase activity; GO:0051287,NAD binding; GO:0050661,NADP binding; GO:0006574,valine catabolic process; GO:0003674,molecular_function; GO:0003824,catalytic activity; GO:0016491,oxidoreductase activity; GO:0016614,oxidoreductase activity, acting on CH-OH group of donors; GO:0016616,oxidoreductase activity, acting on the CH-OH group of…	PF02309.19:AUX/IAA family	AUX/IAA	TR	AUX/IAA
Zm00001eb358430	7.32637	17.6333	1.18347	up	K14506 jasmonic acid-amino synthetase [EC:6.3.2.52] | (RefSeq) uncharacterized protein LOC100381512 (A)	ko04075: Plant hormone signal transduction	Jasmonic acid-amido synthetase JAR1 [Zea mays]	GH35_ORYSJ RecName: Full=Jasmonoyl--L-amino acid synthetase GH3.5 {ECO:0000305}; EC=6.3.2.52 {ECO:0000269|PubMed:24033451}; AltName: Full=Auxin-responsive GH3-like protein 5 {ECO:0000303|PubMed:15856348}; Short=OsGH3-5 {ECO:0000303|PubMed:15856348}; AltName: Full=Indole-3-acetic acid-amido synthetase GH3.5 {ECO:0000305}; AltName: Full=Jasmonate-amino acid synthetase JAR1 {ECO:0000305}; AltName: F…	A0A1D6FZK0_MAIZE SubName: Full=Jasmonic acid-amido synthetase JAR1 {ECO:0000313|EMBL:AQK96712.1};	--	GO:0005737,cytoplasm; GO:0102053,(-)-jasmonoyl-isoleucine synthetase activity; GO:0016881,acid-amino acid ligase activity; GO:0005524,ATP binding; GO:0080123,jasmonate-amino synthetase activity; GO:0102058,jasmonoyl-leucine synthetase activity; GO:0102057,jasmonoyl-valine synthetase activity; GO:0009864,induced systemic resistance, jasmonic acid mediated signaling pathway; GO:0009694,jasmonic aci…	PF03321.16:GH3 auxin-responsive promoter	--	--	--
Zm00001eb046210	0.3137	0.714533	1.10481	up	K14638 solute carrier family 15 (peptide/histidine transporter), member 3/4 | (RefSeq) uncharacterized protein LOC100280282 (A)	--	Protein NRT1/ PTR FAMILY 5.2-like [Zea mays]	PTR3_ARATH RecName: Full=Protein NRT1/ PTR FAMILY 5.2; Short=AtNPF5.2; AltName: Full=Peptide transporter PTR3-A; Short=AtPTR3;	B4FAD0_MAIZE SubName: Full=Protein NRT1/ PTR FAMILY 5.2 {ECO:0000313|EMBL:ONM05980.1};	H+/oligopeptide symporter	GO:0016021,integral component of membrane; GO:0071916,dipeptide transmembrane transporter activity; GO:0042937,tripeptide transmembrane transporter activity; GO:0042742,defense response to bacterium; GO:0042938,dipeptide transport; GO:0042538,hyperosmotic salinity response; GO:0009737,response to abscisic acid; GO:0080052,response to histidine; GO:0009753,response to jasmonic acid; GO:0043201,res…	PF00854.24:POT family	--	--	--
Zm00001eb067770	3.79893	1.75033	-1.19942	down	K15633 2,3-bisphosphoglycerate-independent phosphoglycerate mutase [EC:5.4.2.12] | (RefSeq) 2,3-bisphosphoglycerate-independent phosphoglycerate mutase (A)	ko00010: Glycolysis / Gluconeogenesis; ko00260: Glycine, serine and threonine metabolism; ko01100: Metabolic pathways; ko01110: Biosynthesis of secondary metabolites; ko01200: Carbon metabolism; ko01230: Biosynthesis of amino acids	DEAD-box ATP-dependent RNA helicase 18 [Zea mays]	PMGI_MAIZE RecName: Full=2,3-bisphosphoglycerate-independent phosphoglycerate mutase; Short=BPG-independent PGAM; Short=Phosphoglyceromutase; EC=5.4.2.12; AltName: Full=PGAM-I;	A0A804M917_MAIZE SubName: Full=Uncharacterized protein {ECO:0000313|EnsemblPlants:Zm00001eb067770_P001};	Phosphoglycerate mutase	GO:0005737,cytoplasm; GO:0046537,2,3-bisphosphoglycerate-independent phosphoglycerate mutase activity; GO:0030145,manganese ion binding; GO:0044262,cellular carbohydrate metabolic process; GO:0006007,glucose catabolic process; GO:0006096,glycolytic process; GO:0003674,molecular_function; GO:0003824,catalytic activity; GO:0004619,phosphoglycerate mutase activity; GO:0016853,isomerase activity; GO:…	PF01676.21:Metalloenzyme superfamily	--	--	--
Zm00001eb336530	2.87727	6.1423	1.01045	up	K16903 L-tryptophan---pyruvate aminotransferase [EC:2.6.1.99] | (RefSeq) tryptophan aminotransferase-related protein 2 (A)	ko00380: Tryptophan metabolism; ko01100: Metabolic pathways	tryptophan aminotransferase-related protein 2 [Zea mays]	TAR2_ORYSJ RecName: Full=Tryptophan aminotransferase-related protein 2 {ECO:0000303|PubMed:22582989}; Short=OsTAR2 {ECO:0000303|PubMed:22582989}; EC=2.6.1.27 {ECO:0000305}; AltName: Full=Protein FISH BONE {ECO:0000303|PubMed:24654985};	A0A804QLV2_MAIZE RecName: Full=Alliinase_C domain-containing protein {ECO:0000259|Pfam:PF04864};	--	GO:0016846,carbon-sulfur lyase activity; GO:0050362,L-tryptophan:2-oxoglutarate aminotransferase activity; GO:0008483,transaminase activity; GO:0009851,auxin biosynthetic process; GO:0006520,cellular amino acid metabolic process; GO:0003674,molecular_function; GO:0003824,catalytic activity; GO:0016829,lyase activity; GO:0016740,transferase activity; GO:0016769,transferase activity, transferring n…	PF04864.16:Allinase	--	--	--
Zm00001eb001140	8.26013	2.91667	-1.58483	down	K16908 chloroplast NAD(P)H dehydrogenase [EC:1.6.99.-] | (RefSeq) uncharacterized protein LOC100284607 (A)	--	Dihydrodipicolinate reductase-like protein CRR1, chloroplastic [Zea mays]	DAPB3_ARATH RecName: Full=Dihydrodipicolinate reductase-like protein CRR1, chloroplastic {ECO:0000305}; AltName: Full=4-hydroxy-tetrahydrodipicolinate reductase 3 {ECO:0000305}; Short=HTPA reductase 3; AltName: Full=Protein CHLORORESPIRATORY REDUCTION 1 {ECO:0000303|PubMed:17727612}; Flags: Precursor;	A0A804LCC4_MAIZE RecName: Full=DapB_N domain-containing protein {ECO:0000259|Pfam:PF01113};	--	GO:0009507,chloroplast; GO:0009570,chloroplast stroma; GO:0008839,4-hydroxy-tetrahydrodipicolinate reductase; GO:0019877,diaminopimelate biosynthetic process; GO:0009089,lysine biosynthetic process via diaminopimelate; GO:0019684,photosynthesis, light reaction; GO:0003674,molecular_function; GO:0003824,catalytic activity; GO:0016491,oxidoreductase activity; GO:0016627,oxidoreductase activity, act…	PF01113.23:Dihydrodipicolinate reductase, N-terminus	--	--	--
novel.6032	4.44177	2.34253	-1.00749	down	K18670 dual specificity protein kinase YAK1 [EC:2.7.12.1] | (RefSeq) uncharacterized protein LOC100382570 (A)	--	hypothetical protein Zm00014a_034562 [Zea mays]	YAK1_ARATH RecName: Full=Dual specificity protein kinase YAK1 homolog {ECO:0000305}; Short=AtYAK1 {ECO:0000303|PubMed:26452715}; EC=2.7.12.1 {ECO:0000269|PubMed:26452715}; AltName: Full=Dual specificity tyrosine-phosphorylation-regulated kinase YAK1 {ECO:0000305};	A0A3L6D5W8_MAIZE RecName: Full=Protein kinase domain-containing protein {ECO:0000259|PROSITE:PS50011};	Dual-specificity tyrosine-phosphorylation regulated kinase	GO:0005737,cytoplasm; GO:0009506,plasmodesma; GO:0005524,ATP binding; GO:0106310,protein serine kinase activity; GO:0004674,protein serine/threonine kinase activity; GO:0004712,protein serine/threonine/tyrosine kinase activity; GO:0004713,protein tyrosine kinase activity; GO:0018105,peptidyl-serine phosphorylation; GO:0018107,peptidyl-threonine phosphorylation; GO:0009789,positive regulation of a…	PF00069.28:Protein kinase domain	--	--	--
Zm00001eb253110	0.8214	1.9445	1.15999	up	K24917 amino acid permease | (RefSeq) AAP7 (A)	--	probable amino acid permease 7 [Zea mays]	AAP7_ARATH RecName: Full=Probable amino acid permease 7; AltName: Full=Amino acid transporter AAP7;	A0A1D6HIS1_MAIZE SubName: Full=Putative amino acid permease 7 {ECO:0000313|EMBL:AQK74399.1};	Amino acid transporters	GO:0016021,integral component of membrane; GO:0016020,membrane; GO:0005886,plasma membrane; GO:0015293,symporter activity; GO:0006865,amino acid transport; GO:0003674,molecular_function; GO:0005215,transporter activity; GO:0015291,secondary active transmembrane transporter activity; GO:0022804,active transmembrane transporter activity; GO:0022857,transmembrane transporter activity; GO:0006810,tra…	PF01490.21:Transmembrane amino acid transporter protein	--	--	--
Zm00001eb349050	10.3729	22.8485	1.05614	up	K24917 amino acid permease | (RefSeq) amino acid carrier (A)	--	amino acid carrier [Zea mays]	AAP3_ARATH RecName: Full=Amino acid permease 3; AltName: Full=Amino acid transporter AAP3;	K7VV86_MAIZE SubName: Full=Amino acid carrier {ECO:0000313|EMBL:AQK93675.1};	Amino acid transporters	GO:0016021,integral component of membrane; GO:0016020,membrane; GO:0031965,nuclear membrane; GO:0005886,plasma membrane; GO:0015171,amino acid transmembrane transporter activity; GO:0015174,basic amino acid transmembrane transporter activity; GO:0015293,symporter activity; GO:0003333,amino acid transmembrane transport; GO:0015802,basic amino acid transport; GO:0006952,defense response; GO:0003674…	PF01490.21:Transmembrane amino acid transporter protein	--	--	--
Zm00001eb145670	0.305567	3.1621	3.28878	up	K24917 amino acid permease | (RefSeq) Amino acid permease 2 (A)	--	Amino acid permease 2 [Zea mays]	AAP3_ARATH RecName: Full=Amino acid permease 3; AltName: Full=Amino acid transporter AAP3;	B4G1L3_MAIZE SubName: Full=Amino acid permease 2 {ECO:0000313|EMBL:ONM35877.1};	Amino acid transporters	GO:0016021,integral component of membrane; GO:0016020,membrane; GO:0031965,nuclear membrane; GO:0005886,plasma membrane; GO:0015171,amino acid transmembrane transporter activity; GO:0015174,basic amino acid transmembrane transporter activity; GO:0015293,symporter activity; GO:0003333,amino acid transmembrane transport; GO:0015802,basic amino acid transport; GO:0006952,defense response; GO:0003674…	PF01490.21:Transmembrane amino acid transporter protein	--	--	--
Zm00001eb261440	52.2931	147.783	1.4146	up	K24917 amino acid permease | (RefSeq) uncharacterized protein LOC100272489 (A)	--	uncharacterized protein LOC100273455 isoform X1 [Zea mays]	LHT1_ARATH RecName: Full=Lysine histidine transporter 1;	A0A804PRG4_MAIZE RecName: Full=Aa_trans domain-containing protein {ECO:0000259|Pfam:PF01490};	Amino acid transporters	GO:0016021,integral component of membrane; GO:0016020,membrane; GO:0005886,plasma membrane; GO:0009536,plastid; GO:0015172,acidic amino acid transmembrane transporter activity; GO:0015171,amino acid transmembrane transporter activity; GO:0015293,symporter activity; GO:0043090,amino acid import; GO:0003333,amino acid transmembrane transport; GO:0006952,defense response; GO:0003674,molecular_functi…	PF01490.21:Transmembrane amino acid transporter protein	--	--	--
Zm00001eb384620	13.4003	50.6187	1.83346	up	K24917 amino acid permease | (RefSeq) uncharacterized protein LOC100501686 (A)	--	Amino acid permease 6 [Zea mays]	AAP6_ARATH RecName: Full=Amino acid permease 6; AltName: Full=Amino acid transporter AAP6;	K7VE32_MAIZE SubName: Full=Amino acid permease 6 {ECO:0000313|EMBL:AQL04005.1};	Amino acid transporters	GO:0016021,integral component of membrane; GO:0016020,membrane; GO:0005886,plasma membrane; GO:0015172,acidic amino acid transmembrane transporter activity; GO:0015171,amino acid transmembrane transporter activity; GO:0015175,neutral amino acid transmembrane transporter activity; GO:0015293,symporter activity; GO:0015800,acidic amino acid transport; GO:0003333,amino acid transmembrane transport; …	PF01490.21:Transmembrane amino acid transporter protein	--	--	--
Zm00001eb261480	2.88303	16.0101	2.38978	up	K24917 amino acid permease | (RefSeq) uncharacterized protein LOC100501686 (A)	--	LHT1 [Zea mays]	LHT1_ARATH RecName: Full=Lysine histidine transporter 1;	A0A804PQ47_MAIZE RecName: Full=Aa_trans domain-containing protein {ECO:0000259|Pfam:PF01490};	Amino acid transporters	GO:0016021,integral component of membrane; GO:0016020,membrane; GO:0005886,plasma membrane; GO:0009536,plastid; GO:0015172,acidic amino acid transmembrane transporter activity; GO:0015171,amino acid transmembrane transporter activity; GO:0015293,symporter activity; GO:0043090,amino acid import; GO:0003333,amino acid transmembrane transport; GO:0006952,defense response; GO:0003674,molecular_functi…	PF01490.21:Transmembrane amino acid transporter protein	--	--	--
Zm00001eb440200	1.82767	0.665467	-1.54366	down	OSJNBb0028M18.1-like protein [Zea mays]	--	OSJNBb0028M18.1-like protein [Zea mays]	LDL1_ORYSJ RecName: Full=Lysine-specific histone demethylase 1 homolog 1; EC=1.-.-.-; AltName: Full=Flavin-containing amine oxidase domain-containing protein 1; AltName: Full=Protein LSD1-LIKE 1;	A0A1D6IWS1_MAIZE SubName: Full=OSJNBb0028M18.1-like protein {ECO:0000313|EMBL:AQK40369.1};	Amine oxidase	GO:0005737,cytoplasm; GO:0005634,nucleus; GO:0050660,flavin adenine dinucleotide binding; GO:0016491,oxidoreductase activity; GO:0006325,chromatin organization; GO:0016575,histone deacetylation; GO:0051568,histone H3-K4 methylation; GO:0045892,negative regulation of DNA-templated transcription; GO:0048364,root development; GO:0000166,nucleotide binding; GO:0003674,molecular_function; GO:0005488,b…	--	--	--	--
Zm00001eb130200	0.593833	1.4356	1.19078	up	Outer envelope pore protein 16-2, chloroplastic [Zea mays]	--	Outer envelope pore protein 16-2, chloroplastic [Zea mays]	OP162_ARATH RecName: Full=Outer envelope pore protein 16-2, chloroplastic; AltName: Full=Chloroplastic outer envelope pore protein of 16 kDa 2; Short=AtOEP16-2; Short=OEP16-2; AltName: Full=Outer plastid envelope protein 16-S; Short=AtOEP16-S; Short=Seeds outer plastid envelope protein 16;	B6TTP4_MAIZE SubName: Full=Stress-inducible membrane pore protein {ECO:0000313|EMBL:ACG40477.1};	--	GO:0031359,integral component of chloroplast outer membrane; GO:0009527,plastid outer membrane; GO:0046930,pore complex; GO:0015171,amino acid transmembrane transporter activity; GO:0015288,porin activity; GO:0042803,protein homodimerization activity; GO:0006811,ion transport; GO:0003674,molecular_function; GO:0005215,transporter activity; GO:0005342,organic acid transmembrane transporter activit…	PF02466.22:Tim17/Tim22/Tim23/Pmp24 family	--	--	--
Zm00001eb033390	299.718	141.005	-1.1717	down	plastidic general dicarboxylate transporter [Zea mays]	--	plastidic general dicarboxylate transporter [Zea mays]	DIT2_SPIOL RecName: Full=Dicarboxylate transporter 2, chloroplastic; AltName: Full=Glutamate/malate translocator; Flags: Precursor;	Q768R3_MAIZE SubName: Full=Dicarboxylic acid transporter2 {ECO:0000313|EMBL:ONM02507.1}; SubName: Full=Plastidic general dicarboxylate transporter {ECO:0000313|EMBL:BAD06221.1};	--	GO:0009706,chloroplast inner membrane; GO:0016021,integral component of membrane; GO:0005313,L-glutamate transmembrane transporter activity; GO:0015140,malate transmembrane transporter activity; GO:0015813,L-glutamate transmembrane transport; GO:0071423,malate transmembrane transport; GO:0003674,molecular_function; GO:0005215,transporter activity; GO:0005342,organic acid transmembrane transporter…	PF00939.22:Sodium:sulfate symporter transmembrane region	--	--	--
Terpenoid biosynthesis related genes
Zm00001eb199950	3.59853	8.03147	1.07379	up	K00021 hydroxymethylglutaryl-CoA reductase (NADPH) [EC:1.1.1.34] | (RefSeq) uncharacterized protein LOC100191922 (A)	ko00900: Terpenoid backbone biosynthesis; ko01100: Metabolic pathways; ko01110: Biosynthesis of secondary metabolites	ko00900: Terpenoid backbone biosynthesis
Zm00001eb403920	0.377	0.9718	1.28261	up	K01641 hydroxymethylglutaryl-CoA synthase [EC:2.3.3.10] | (RefSeq) hydroxymethylglutaryl-CoA synthase (A)	ko00900: Terpenoid backbone biosynthesis; ko01100: Metabolic pathways; ko01110: Biosynthesis of secondary metabolites	ko00900: Terpenoid backbone biosynthesis
Zm00001eb157640	13.302	7.01753	-1.00563	down	K01661 naphthoate synthase [EC:4.1.3.36] | (RefSeq) uncharacterized protein LOC100304279 (A)	ko00130: Ubiquinone and other terpenoid-quinone biosynthesis; ko01100: Metabolic pathways; ko01110: Biosynthesis of secondary metabolites; ko01240: Biosynthesis of cofactors	ko00130: Ubiquinone and other terpenoid-quinone biosynthesis
Zm00001eb025180	0.6121	1.43423	1.14468	up	K01904 4-coumarate--CoA ligase [EC:6.2.1.12] | (RefSeq) 4-coumarate--CoA ligase-like 3 (A)	ko00130: Ubiquinone and other terpenoid-quinone biosynthesis; ko00940: Phenylpropanoid biosynthesis; ko01100: Metabolic pathways; ko01110: Biosynthesis of secondary metabolites	ko00130: Ubiquinone and other terpenoid-quinone biosynthesis
Zm00001eb389420	9.2386	22.4788	1.19903	up	K01904 4-coumarate--CoA ligase [EC:6.2.1.12] | (RefSeq) uncharacterized protein LOC542166 (A)	ko00130: Ubiquinone and other terpenoid-quinone biosynthesis; ko00940: Phenylpropanoid biosynthesis; ko01100: Metabolic pathways; ko01110: Biosynthesis of secondary metabolites	ko00130: Ubiquinone and other terpenoid-quinone biosynthesis
novel.5582	0.446667	1.39243	1.55525	up	K03809 NAD(P)H dehydrogenase (quinone) [EC:1.6.5.2] | (RefSeq) uncharacterized protein LOC100280914 (A)	ko00130: Ubiquinone and other terpenoid-quinone biosynthesis; ko01100: Metabolic pathways; ko01110: Biosynthesis of secondary metabolites; ko01240: Biosynthesis of cofactors	ko00130: Ubiquinone and other terpenoid-quinone biosynthesis
Zm00001eb283860	7.5122	37.899	2.2513	up	K04125 gibberellin 2beta-dioxygenase [EC:1.14.11.13] | (RefSeq) gibberellin 2-beta-dioxygenase (A)	ko00904: Diterpenoid biosynthesis; ko01110: Biosynthesis of secondary metabolites	ko00904: Diterpenoid biosynthesis
Zm00001eb077080	0.4035	1.11127	1.3786	up	K04125 gibberellin 2beta-dioxygenase [EC:1.14.11.13] | (RefSeq) gibberellin 2-beta-dioxygenase 5 (A)	ko00904: Diterpenoid biosynthesis; ko01110: Biosynthesis of secondary metabolites	ko00904: Diterpenoid biosynthesis
Zm00001eb306790	15.9473	49.8363	1.5601	up	K11778 ditrans,polycis-polyprenyl diphosphate synthase [EC:2.5.1.87] | (RefSeq) undecaprenyl pyrophosphate synthetase (A)	ko00900: Terpenoid backbone biosynthesis; ko01110: Biosynthesis of secondary metabolites	ko00900: Terpenoid backbone biosynthesis
Zm00001eb333900	1.86837	5.6967	1.5242	up	K13789 geranylgeranyl diphosphate synthase, type II [EC:2.5.1.1 2.5.1.10 2.5.1.29] | (RefSeq) putative geranylgeranyl pyrophosphate synthase 3 (A)	ko00900: Terpenoid backbone biosynthesis; ko01100: Metabolic pathways; ko01110: Biosynthesis of secondary metabolites	ko00900: Terpenoid backbone biosynthesis
Zm00001eb230440	12.3606	6.54437	-1.00073	down	K15086 (3S)-linalool synthase [EC:4.2.3.25] | (RefSeq) terpene synthase 2 (A)	ko00902: Monoterpenoid biosynthesis	ko00902: Monoterpenoid biosynthesis; ko01110: Biosynthesis of secondary metabolites
Zm00001eb427320	2.3786	8.48143	1.75033	up	K15095 (+)-neomenthol dehydrogenase [EC:1.1.1.208] | (RefSeq) uncharacterized protein LOC100273052 (A)	ko00902: Monoterpenoid biosynthesis	ko00902: Monoterpenoid biosynthesis; ko01110: Biosynthesis of secondary metabolites
Zm00001eb075660	1.9312	7.6809	1.90823	up	K15095 (+)-neomenthol dehydrogenase [EC:1.1.1.208] | (RefSeq) uncharacterized protein LOC100280419 (A)	ko00902: Monoterpenoid biosynthesis	ko00902: Monoterpenoid biosynthesis; ko01110: Biosynthesis of secondary metabolites
Zm00001eb248540	0.832433	4.5574	2.36988	up	K15095 (+)-neomenthol dehydrogenase [EC:1.1.1.208] | (RefSeq) uncharacterized protein LOC100281076 (A)	ko00902: Monoterpenoid biosynthesis	ko00902: Monoterpenoid biosynthesis; ko01110: Biosynthesis of secondary metabolites
Zm00001eb017120	4.10747	0.8459	-2.36145	down	K15803 (-)-germacrene D synthase [EC:4.2.3.75] | (RefSeq) uncharacterized protein LOC732834 (A)	ko00909: Sesquiterpenoid and triterpenoid biosynthesis	ko00909: Sesquiterpenoid and triterpenoid biosynthesis
Zm00001eb421830	0.281	0.723067	1.27758	up	K15889 prenylcysteine alpha-carboxyl methylesterase [EC:3.1.1.-] | (RefSeq) uncharacterized protein LOC100280207 (A)	ko00900: Terpenoid backbone biosynthesis	ko00900: Terpenoid backbone biosynthesis
Zm00001eb219710	0.1286	0.451767	1.72826	up	K19011 achilleol B synthase [EC:5.4.99.48] | (RefSeq) uncharacterized protein LOC100193317 (A)	ko00909: Sesquiterpenoid and triterpenoid biosynthesis	ko00909: Sesquiterpenoid and triterpenoid biosynthesis
Zm00001eb017110	0.679467	0.140167	-2.35851	down	K22639 trimethyltridecatetraene/dimethylnonatriene synthase [EC:1.14.14.58 1.14.14.59] | (RefSeq) dimethylnonatriene synthase (A)	ko00904: Diterpenoid biosynthesis	ko00904: Diterpenoid biosynthesis
Zm00001eb006830	25.2461	8.11537	-1.72097	down	K23094 2-carboxy-1,4-naphthoquinone phytyltransferase [EC:2.5.1.130] | (RefSeq) uncharacterized protein LOC100285808 (A)	ko00130: Ubiquinone and other terpenoid-quinone biosynthesis	ko00130: Ubiquinone and other terpenoid-quinone biosynthesis
Lipid biosynthesis related genes
Zm00001eb392890	101.592	41.035	-1.39032	down	K09458 3-oxoacyl-[acyl-carrier-protein] synthase II [EC:2.3.1.179] | (RefSeq) uncharacterized protein LOC100383498 precursor (A)	ko00061: Fatty acid biosynthesis
Zm00001eb341960	29.5385	15.0721	-1.0552	down	K15397 3-ketoacyl-CoA synthase [EC:2.3.1.199] | (RefSeq) uncharacterized protein LOC100501899 (A)	ko00061: Fatty acid biosynthesis
Zm00001eb278580	11.4589	5.85433	-1.05163	down	K09458 3-oxoacyl-[acyl-carrier-protein] synthase II [EC:2.3.1.179] | (RefSeq) uncharacterized protein LOC100279917 (A)	ko00061: Fatty acid biosynthesis
Zm00001eb385870	1.6205	0.8306	-1.04869	down	K15397 3-ketoacyl-CoA synthase [EC:2.3.1.199] | (RefSeq) fatty acid elongase 1 (A)	ko00061: Fatty acid biosynthesis
Zm00001eb364580	14.2962	7.48433	-1.01742	down	K03921 acyl-[acyl-carrier-protein] desaturase [EC:1.14.19.2 1.14.19.11 1.14.19.26] | (RefSeq) uncharacterized protein LOC100192652 (A)	ko00061: Fatty acid biosynthesis
Zm00001eb143300	113.131	59.8491	-1.00226	down	K03921 acyl-[acyl-carrier-protein] desaturase [EC:1.14.19.2 1.14.19.11 1.14.19.26] | (RefSeq) uncharacterized protein LOC100191672 (A)	ko00061: Fatty acid biosynthesis
Zm00001eb399960	3.0802	6.77537	1.05497	up	K15397 3-ketoacyl-CoA synthase [EC:2.3.1.199] | (RefSeq) 3-ketoacyl-CoA synthase 6-like (A)	ko00061: Fatty acid biosynthesis
Zm00001eb153400	3.9268	8.8114	1.08377	up	K01897 long-chain acyl-CoA synthetase [EC:6.2.1.3] | (RefSeq) long chain acyl-CoA synthetase 9, chloroplastic (A)	ko00061: Fatty acid biosynthesis
Zm00001eb377350	1.93257	4.6328	1.17718	up	K10781 fatty acyl-ACP thioesterase B [EC:3.1.2.14 3.1.2.21] | (RefSeq) uncharacterized protein LOC103638097 (A)	ko00061: Fatty acid biosynthesis
Zm00001eb385960	51.6659	128.307	1.22902	up	K10781 fatty acyl-ACP thioesterase B [EC:3.1.2.14 3.1.2.21] | (RefSeq) myristoyl-acyl carrier protein thioesterase (A)	ko00061: Fatty acid biosynthesis
novel.6839	0.8451	2.73503	1.60872	up	K15397 3-ketoacyl-CoA synthase [EC:2.3.1.199] | (RefSeq) LOW QUALITY PROTEIN: 3-ketoacyl-CoA synthase 10 (A)	ko00062: Fatty acid elongation
Zm00001eb422540	8.1404	3.8739	-1.15687	down	K14085 aldehyde dehydrogenase family 7 member A1 [EC:1.2.1.31 1.2.1.8 1.2.1.3] | (RefSeq) aldehyde dehydrogenase family 7 member A1 (A)	ko00071: Fatty acid degradation
Zm00001eb059590	0.813667	2.35203	1.44907	up	K07513 acetyl-CoA acyltransferase 1 [EC:2.3.1.16] | (RefSeq) acetyl-CoA C-acyltransferase-like protein (A)	ko00071: Fatty acid degradation
Zm00001eb429390	0	1.48753	7.57735	up	K00002 alcohol dehydrogenase (NADP+) [EC:1.1.1.2] | (RefSeq) aldose reductase (A)	ko00561: Glycerolipid metabolism
Zm00001eb147990	6.50927	15.0225	1.12299	up	K00002 alcohol dehydrogenase (NADP+) [EC:1.1.1.2] | (RefSeq) uncharacterized protein LOC100381673 (A)	ko00561: Glycerolipid metabolism
Zm00001eb156570	0.259933	0.568633	1.0474	up	K15918 D-glycerate 3-kinase [EC:2.7.1.31] | (RefSeq) uncharacterized protein LOC103651345 (A)	ko00561: Glycerolipid metabolism
Zm00001eb202380	3.0855	6.60513	1.01519	up	K09480 digalactosyldiacylglycerol synthase [EC:2.4.1.241] | (RefSeq) digalactosyldiacylglycerol synthase 1 (A)	ko00561: Glycerolipid metabolism
Zm00001eb220920	4.4067	10.4093	1.15561	up	K00655 1-acyl-sn-glycerol-3-phosphate acyltransferase [EC:2.3.1.51] | (RefSeq) uncharacterized protein LOC100193515 (A)	ko00561: Glycerolipid metabolism; ko00564: Glycerophospholipid metabolism
Zm00001eb229800	1.20323	2.92593	1.19904	up	K13508 glycerol-3-phosphate acyltransferase [EC:2.3.1.15 2.3.1.198] | (RefSeq) glycerol-3-phosphate acyltransferase 8 (A)	ko00561: Glycerolipid metabolism; ko00564: Glycerophospholipid metabolism
Zm00001eb151400	3.10387	6.973	1.08387	up	K00901 diacylglycerol kinase (ATP) [EC:2.7.1.107] | (RefSeq) uncharacterized protein LOC100384658 (A)	ko00561: Glycerolipid metabolism; ko00564: Glycerophospholipid metabolism
Zm00001eb360740	31.304	78.2179	1.23786	up	K18693 diacylglycerol diphosphate phosphatase / phosphatidate phosphatase [EC:3.1.3.81 3.1.3.4] | (RefSeq) uncharacterized protein LOC100502288 (A)	ko00561: Glycerolipid metabolism; ko00564: Glycerophospholipid metabolism
Zm00001eb176220	3.02633	1.41207	-1.18352	down	K01517 manganese-dependent ADP-ribose/CDP-alcohol diphosphatase [EC:3.6.1.13 3.6.1.16 3.6.1.53] | (RefSeq) manganese-dependent ADP-ribose/CDP-alcohol diphosphatase (A)	ko00564: Glycerophospholipid metabolism
Zm00001eb025170	23.8553	67.9236	1.42618	up	K00968 choline-phosphate cytidylyltransferase [EC:2.7.7.15] | (RefSeq) choline-phosphate cytidylyltransferase B (A)	ko00564: Glycerophospholipid metabolism
Zm00001eb326890	0.261567	0.701567	1.33999	up	K01126 glycerophosphoryl diester phosphodiesterase [EC:3.1.4.46] | (RefSeq) uncharacterized protein LOC100272401 precursor (A)	ko00564: Glycerophospholipid metabolism
Zm00001eb360800	6.59897	16.9415	1.27661	up	K05929 phosphoethanolamine N-methyltransferase [EC:2.1.1.103] | (RefSeq) uncharacterized protein LOC100282545 (A)	ko00564: Glycerophospholipid metabolism
Zm00001eb294690	95.1165	33.7795	-1.57663	down	K05929 phosphoethanolamine N-methyltransferase [EC:2.1.1.103] | (RefSeq) uncharacterized protein LOC100383478 (A)	ko00564: Glycerophospholipid metabolism
Zm00001eb433300	1.29743	3.5726	1.37794	up	K06130 lysophospholipase II [EC:3.1.1.5] | (RefSeq) acyl-protein thioesterase 1 (A)	ko00564: Glycerophospholipid metabolism
Zm00001eb085150	1.3558	4.10867	1.51665	up	K18696 glycerophosphodiester phosphodiesterase [EC:3.1.4.46] | (RefSeq) uncharacterized protein LOC100383215 (A)	ko00564: Glycerophospholipid metabolism
Zm00001eb266220	0.792233	4.97823	2.57003	up	K00995 CDP-diacylglycerol---glycerol-3-phosphate 3-phosphatidyltransferase [EC:2.7.8.5] | (RefSeq) cardiolipin synthase (CMP-forming), mitochondrial-like (A)	ko00564: Glycerophospholipid metabolism
Zm00001eb125990	0.979233	2.22877	1.10304	up	K08730 phosphatidylserine synthase 2 [EC:2.7.8.29] | (RefSeq) CDP-diacylglycerol--serine O-phosphatidyltransferase 1 (A)	ko00564: Glycerophospholipid metabolism
Zm00001eb421400	2.69593	5.9412	1.05623	up	K16860 phospholipase D3/4 [EC:3.1.4.4] | (RefSeq) uncharacterized protein LOC103634743 isoform X1 (A)	ko00564: Glycerophospholipid metabolism; ko00565: Ether lipid metabolism
novel.2305	0.4581	1.26407	1.38043	up	K01115 phospholipase D1/2 [EC:3.1.4.4] | (RefSeq) phospholipase D alpha 1 (A)	ko00564: Glycerophospholipid metabolism; ko00565: Ether lipid metabolism
Zm00001eb180160	1.33083	0.6741	-1.0629	down	K01115 phospholipase D1/2 [EC:3.1.4.4] | (RefSeq) phospholipase D beta 1 (A)	ko00564: Glycerophospholipid metabolism; ko00565: Ether lipid metabolism
Zm00001eb019050	1.08333	4.1667	1.85991	up	K01115 phospholipase D1/2 [EC:3.1.4.4] | (RefSeq) phospholipase D family protein (A)	ko00564: Glycerophospholipid metabolism; ko00565: Ether lipid metabolism
Zm00001eb021510	3.37507	7.81673	1.12835	up	K01115 phospholipase D1/2 [EC:3.1.4.4] | (RefSeq) uncharacterized protein LOC100501678 (A)	ko00564: Glycerophospholipid metabolism; ko00565: Ether lipid metabolism
novel.1049	2.9921	1.56027	-1.0238	down	K00654 serine palmitoyltransferase [EC:2.3.1.50] | (RefSeq) long chain base biosynthesis protein 1a (A)	ko00600: Sphingolipid metabolism
Zm00001eb093690	2.9309	1.2257	-1.34304	down	K00654 serine palmitoyltransferase [EC:2.3.1.50] | (RefSeq) long chain base biosynthesis protein 1a (A)	ko00600: Sphingolipid metabolism
Zm00001eb168990	7.6246	2.76053	-1.55048	down	K00654 serine palmitoyltransferase [EC:2.3.1.50] | (RefSeq) long chain base biosynthesis protein 1a (A)	ko00600: Sphingolipid metabolism
Zm00001eb302850	20.1984	5.0084	-2.0946	down	K00654 serine palmitoyltransferase [EC:2.3.1.50] | (RefSeq) long chain base biosynthesis protein 1a (A)	ko00600: Sphingolipid metabolism
novel.2195	0.295267	0.699067	1.15873	up	K00654 serine palmitoyltransferase [EC:2.3.1.50] | (RefSeq) long chain base biosynthesis protein 1a-like (A)	ko00600: Sphingolipid metabolism
Zm00001eb363730	6.57613	17.388	1.31945	up	K00654 serine palmitoyltransferase [EC:2.3.1.50] | (RefSeq) long chain base biosynthesis protein 2d (A)	ko00600: Sphingolipid metabolism
Zm00001eb251870	1.85907	3.96063	1.00667	up	K04708 3-dehydrosphinganine reductase [EC:1.1.1.102] | (RefSeq) 3-ketodihydrosphingosine reductase precursor (A)	ko00600: Sphingolipid metabolism
Zm00001eb188440	0.854633	3.36357	1.89388	up	K04713 sphinganine C4-monooxygenase [EC:1.14.18.5] | (RefSeq) protein SUR2 (A)	ko00600: Sphingolipid metabolism
Zm00001eb254570	18.3697	43.4623	1.15869	up	K04713 sphinganine C4-monooxygenase [EC:1.14.18.5] | (RefSeq) protein SUR2 (A)	ko00600: Sphingolipid metabolism
Zm00001eb359530	0.982133	2.24043	1.10669	up	K04713 sphinganine C4-monooxygenase [EC:1.14.18.5] | (RefSeq) sphinganine C4-monooxygenase 1 (A)	ko00600: Sphingolipid metabolism
Zm00001eb157880	4.6118	11.2537	1.20248	up	K04713 sphinganine C4-monooxygenase [EC:1.14.18.5] | (RefSeq) uncharacterized protein LOC103651403 (A)	ko00600: Sphingolipid metabolism
Zm00001eb348860	0.223233	0.583933	1.30268	up	K12309 beta-galactosidase [EC:3.2.1.23] | (RefSeq) beta-galactosidase precursor (A)	ko00600: Sphingolipid metabolism; ko00604: Glycosphingolipid biosynthesis - ganglio series
Zm00001eb403400	0.159533	0.698333	2.04449	up	K12309 beta-galactosidase [EC:3.2.1.23] | (RefSeq) beta-galactosidase precursor (A)	ko00600: Sphingolipid metabolism; ko00604: Glycosphingolipid biosynthesis - ganglio series
Plant-pathogen interaction related genes
Zm00001eb134710	0.800833	0.302033	-1.49089	down	K05391 cyclic nucleotide gated channel, plant | (RefSeq) putative cyclic nucleotide-gated ion channel 9 (A)	ko04626: Plant-pathogen interaction	putative cyclic nucleotide-gated ion channel 9 [Zea mays]	CNGC7_ARATH RecName: Full=Putative cyclic nucleotide-gated ion channel 7; AltName: Full=Cyclic nucleotide- and calmodulin-regulated ion channel 7;	A0A1D6MVG1_MAIZE SubName: Full=Putative cyclic nucleotide-gated ion channel 5 {ECO:0000313|EMBL:ONM32802.1};	K+-channel ERG and related proteins, contain PAS/PAC sensor domain	GO:0016021,integral component of membrane; GO:0005886,plasma membrane; GO:0090406,pollen tube; GO:0005516,calmodulin binding; GO:0030552,cAMP binding; GO:0030553,cGMP binding; GO:0005249,voltage-gated potassium channel activity; GO:0009860,pollen tube growth; GO:0003674,molecular_function; GO:0005488,binding; GO:0005515,protein binding; GO:0000166,nucleotide binding; GO:0017076,purine nucleotide …	PF00520.34:Ion transport protein	--	--	--
novel.226	1.02777	0.395633	-1.45933	down	K09487 heat shock protein 90kDa beta | (RefSeq) uncharacterized protein LOC100383793 (A)	ko04141: Protein processing in endoplasmic reticulum; ko04626: Plant-pathogen interaction	hypothetical protein ZEAMMB73_Zm00001d006730 [Zea mays]	HS905_ARATH RecName: Full=Heat shock protein 90-5, chloroplastic {ECO:0000305}; Short=AtHSP90.5 {ECO:0000305}; Short=AtHsp90-5 {ECO:0000303|PubMed:11599565}; AltName: Full=Heat shock protein 88-1 {ECO:0000305}; Short=Hsp88-1 {ECO:0000303|PubMed:11599565}; AltName: Full=Hsp90C {ECO:0000303|PubMed:23382192}; AltName: Full=Protein EMBRYO DEFECTIVE 1956 {ECO:0000303|PubMed:23382192}; AltName: Full=Pr…	A0A1D6F028_MAIZE SubName: Full=Uncharacterized protein {ECO:0000313|EMBL:ONM24878.1};	Molecular chaperone (HSP90 family)	GO:0009507,chloroplast; GO:0009941,chloroplast envelope; GO:0009570,chloroplast stroma; GO:0005783,endoplasmic reticulum; GO:0005739,mitochondrion; GO:0048471,perinuclear region of cytoplasm; GO:0000325,plant-type vacuole; GO:0009536,plastid; GO:0005524,ATP binding; GO:0016887,ATP hydrolysis activity; GO:0042803,protein homodimerization activity; GO:0051082,unfolded protein binding; GO:0009704,de…	--	--	--	--
novel.1575	4.8368	11.4221	1.15648	up	K13412 calcium-dependent protein kinase [EC:2.7.11.1] | (RefSeq) calcium dependent protein kinase (A)	ko04626: Plant-pathogen interaction	calcium-dependent protein kinase 5, partial [Zea mays]	CDPK5_ORYSJ RecName: Full=Calcium-dependent protein kinase 5 {ECO:0000305}; Short=OsCDPK5 {ECO:0000305}; Short=OsCPK5 {ECO:0000303|PubMed:15695435}; EC=2.7.11.1 {ECO:0000305};	A0A1D6JBQ1_MAIZE SubName: Full=Calcium dependent protein kinase4 {ECO:0000313|EMBL:AQK45309.1};	Ca2+/calmodulin-dependent protein kinase, EF-Hand protein superfamily	GO:0005737,cytoplasm; GO:0016020,membrane; GO:0005634,nucleus; GO:0005524,ATP binding; GO:0005509,calcium ion binding; GO:0009931,calcium-dependent protein serine/threonine kinase activity; GO:0005516,calmodulin binding; GO:0004683,calmodulin-dependent protein kinase activity; GO:0106310,protein serine kinase activity; GO:0035556,intracellular signal transduction; GO:0018105,peptidyl-serine phosp…	PF00069.28:Protein kinase domain	--	--	--
Zm00001eb072810	30.5571	112.454	1.79666	up	K13412 calcium-dependent protein kinase [EC:2.7.11.1] | (RefSeq) calcium dependent protein kinase (A)	ko04626: Plant-pathogen interaction	calcium dependent protein kinase [Zea mays]	CDPKD_ORYSJ RecName: Full=Calcium-dependent protein kinase 13 {ECO:0000305}; Short=OsCDPK13 {ECO:0000305}; Short=OsCPK13 {ECO:0000303|PubMed:15695435}; EC=2.7.11.1 {ECO:0000305}; AltName: Full=Calcium-dependent protein kinase OsCDPK7 {ECO:0000303|PubMed:10929125};	C0P867_MAIZE SubName: Full=Calcium dependent protein kinase5 {ECO:0000313|EMBL:ONM14625.1};	Ca2+/calmodulin-dependent protein kinase, EF-Hand protein superfamily	GO:0005737,cytoplasm; GO:0016020,membrane; GO:0005634,nucleus; GO:0005524,ATP binding; GO:0005509,calcium ion binding; GO:0009931,calcium-dependent protein serine/threonine kinase activity; GO:0005516,calmodulin binding; GO:0004683,calmodulin-dependent protein kinase activity; GO:0106310,protein serine kinase activity; GO:0035556,intracellular signal transduction; GO:0018105,peptidyl-serine phosp…	PF00069.28:Protein kinase domain	--	--	--
Zm00001eb217170	0.647033	1.43393	1.06429	up	K13412 calcium-dependent protein kinase [EC:2.7.11.1] | (RefSeq) calcium-dependent protein kinase 9 (A)	ko04626: Plant-pathogen interaction	calcium-dependent protein kinase 9 [Zea mays]	CDPK9_ORYSJ RecName: Full=Calcium-dependent protein kinase 9 {ECO:0000305}; Short=OsCDPK9 {ECO:0000305}; Short=OsCPK9 {ECO:0000303|PubMed:15695435}; EC=2.7.11.1 {ECO:0000305};	A0A804U6C3_MAIZE SubName: Full=Uncharacterized protein {ECO:0000313|EnsemblPlants:Zm00001eb217170_P001};	Ca2+/calmodulin-dependent protein kinase, EF-Hand protein superfamily	GO:0005737,cytoplasm; GO:0005634,nucleus; GO:0005886,plasma membrane; GO:0005524,ATP binding; GO:0005509,calcium ion binding; GO:0009931,calcium-dependent protein serine/threonine kinase activity; GO:0005516,calmodulin binding; GO:0004683,calmodulin-dependent protein kinase activity; GO:0106310,protein serine kinase activity; GO:0035556,intracellular signal transduction; GO:0018105,peptidyl-serin…	PF00069.28:Protein kinase domain	--	--	--
Zm00001eb002180	31.3858	72.2923	1.12015	up	K13412 calcium-dependent protein kinase [EC:2.7.11.1] | (RefSeq) putative calcium-dependent protein kinase family protein (A)	ko04626: Plant-pathogen interaction	putative calcium-dependent protein kinase family protein [Zea mays]	CDPK7_ORYSJ RecName: Full=Calcium-dependent protein kinase 7 {ECO:0000305}; Short=OsCDPK7 {ECO:0000305}; Short=OsCPK7 {ECO:0000303|PubMed:15695435}; EC=2.7.11.1 {ECO:0000305}; AltName: Full=Calcium-dependent protein kinase OsCDPK1 {ECO:0000303|Ref.4}; AltName: Full=Calcium-dependent protein kinase OsCDPK13 {ECO:0000303|PubMed:15604699, ECO:0000303|Ref.2}; AltName: Full=Calcium-dependent protein k…	A0A804LCV7_MAIZE SubName: Full=Uncharacterized protein {ECO:0000313|EnsemblPlants:Zm00001eb002180_P001};	Ca2+/calmodulin-dependent protein kinase, EF-Hand protein superfamily	GO:0005737,cytoplasm; GO:0005829,cytosol; GO:0005634,nucleus; GO:0005886,plasma membrane; GO:0005524,ATP binding; GO:0005509,calcium ion binding; GO:0009931,calcium-dependent protein serine/threonine kinase activity; GO:0005516,calmodulin binding; GO:0004683,calmodulin-dependent protein kinase activity; GO:0106310,protein serine kinase activity; GO:0035556,intracellular signal transduction; GO:00…	PF00069.28:Protein kinase domain	--	--	--
Zm00001eb327690	12.7538	6.49003	-1.05807	down	K13412 calcium-dependent protein kinase [EC:2.7.11.1] | (RefSeq) uncharacterized protein LOC100217278 (A)	ko04626: Plant-pathogen interaction	putative CDPK-related protein kinase [Zea mays]	CAMK5_ARATH RecName: Full=CDPK-related kinase 5; Short=AtCRK5; EC=2.7.11.1; AltName: Full=Calcium/calmodulin-dependent protein kinase 1;	Q5GAP1_MAIZE SubName: Full=Putative CDPK-related protein kinase {ECO:0000313|EMBL:AAV64248.1};	Ca2+/calmodulin-dependent protein kinase, EF-Hand protein superfamily	GO:0005737,cytoplasm; GO:0016020,membrane; GO:0005634,nucleus; GO:0005524,ATP binding; GO:0009931,calcium-dependent protein serine/threonine kinase activity; GO:0005516,calmodulin binding; GO:0004683,calmodulin-dependent protein kinase activity; GO:0046872,metal ion binding; GO:0106310,protein serine kinase activity; GO:0035556,intracellular signal transduction; GO:0018105,peptidyl-serine phospho…	PF00069.28:Protein kinase domain	--	--	--
Zm00001eb272410	4.67587	10.733	1.11531	up	K13412 calcium-dependent protein kinase [EC:2.7.11.1] | (RefSeq) uncharacterized protein LOC100217278 (A)	ko04626: Plant-pathogen interaction	CDPK-related protein kinase [Zea mays]	CAMK3_ARATH RecName: Full=CDPK-related kinase 3; Short=AtCRK3; EC=2.7.11.1; AltName: Full=Calcium/calmodulin-dependent protein kinase 4; Short=AtCK;	B4FQE5_MAIZE SubName: Full=Calcium dependent protein kinase13 {ECO:0000313|EMBL:AQK80946.1};	Ca2+/calmodulin-dependent protein kinase, EF-Hand protein superfamily	GO:0005737,cytoplasm; GO:0016020,membrane; GO:0005634,nucleus; GO:0005524,ATP binding; GO:0005509,calcium ion binding; GO:0009931,calcium-dependent protein serine/threonine kinase activity; GO:0005516,calmodulin binding; GO:0004683,calmodulin-dependent protein kinase activity; GO:0106310,protein serine kinase activity; GO:0004674,protein serine/threonine kinase activity; GO:0071215,cellular respo…	PF00069.28:Protein kinase domain	--	--	--
Zm00001eb230910	55.2289	138.609	1.24396	up	K13412 calcium-dependent protein kinase [EC:2.7.11.1] | (RefSeq) uncharacterized protein LOC100217278 (A)	ko04626: Plant-pathogen interaction	uncharacterized protein LOC100217278 isoform X3 [Zea mays]	CDPK4_ORYSJ RecName: Full=Calcium-dependent protein kinase 4 {ECO:0000305}; Short=OsCDPK4 {ECO:0000305}; Short=OsCPK4 {ECO:0000303|PubMed:15695435}; EC=2.7.11.1 {ECO:0000305}; AltName: Full=Calcium-dependent protein kinase OsCDPK1 {ECO:0000303|Ref.1};	A0A804PE00_MAIZE SubName: Full=Uncharacterized protein {ECO:0000313|EnsemblPlants:Zm00001eb230910_P001};	Ca2+/calmodulin-dependent protein kinase, EF-Hand protein superfamily	GO:0005737,cytoplasm; GO:0016020,membrane; GO:0005634,nucleus; GO:0005524,ATP binding; GO:0005509,calcium ion binding; GO:0009931,calcium-dependent protein serine/threonine kinase activity; GO:0005516,calmodulin binding; GO:0004683,calmodulin-dependent protein kinase activity; GO:0106310,protein serine kinase activity; GO:0035556,intracellular signal transduction; GO:0018105,peptidyl-serine phosp…	PF00069.28:Protein kinase domain	--	--	--
Zm00001eb094770	6.58893	18.1083	1.3751	up	K13412 calcium-dependent protein kinase [EC:2.7.11.1] | (RefSeq) uncharacterized protein LOC100284681 (A)	ko04626: Plant-pathogen interaction	Calcium-dependent protein kinase 18 [Zea mays]	CDPKI_ORYSJ RecName: Full=Calcium-dependent protein kinase 18 {ECO:0000305}; Short=OsCDPK18 {ECO:0000305}; Short=OsCPK18 {ECO:0000303|PubMed:15695435}; EC=2.7.11.1 {ECO:0000269|PubMed:25035404}; AltName: Full=OsCDPK5 {ECO:0000303|PubMed:23456295};	B4FVF8_MAIZE SubName: Full=CDPK-related protein kinase {ECO:0000313|EMBL:ACG41418.1}; SubName: Full=Calcium-dependent protein kinase 28 {ECO:0000313|EMBL:ONM20514.1};	Ca2+/calmodulin-dependent protein kinase, EF-Hand protein superfamily	GO:0005737,cytoplasm; GO:0005634,nucleus; GO:0005886,plasma membrane; GO:0005524,ATP binding; GO:0005509,calcium ion binding; GO:0010857,calcium-dependent protein kinase activity; GO:0009931,calcium-dependent protein serine/threonine kinase activity; GO:0005516,calmodulin binding; GO:0004683,calmodulin-dependent protein kinase activity; GO:0106310,protein serine kinase activity; GO:0050832,defens…	PF00069.28:Protein kinase domain	--	--	--
Zm00001eb324690	80.8894	184.708	1.10791	up	K13412 calcium-dependent protein kinase [EC:2.7.11.1] | (RefSeq) uncharacterized protein LOC100285166 (A)	ko04626: Plant-pathogen interaction	Calcium-dependent protein kinase 7 [Zea mays]	CDPKK_ORYSJ RecName: Full=Calcium-dependent protein kinase 20 {ECO:0000305}; Short=OsCDPK20 {ECO:0000305}; Short=OsCPK20 {ECO:0000303|PubMed:15695435}; EC=2.7.11.1 {ECO:0000305};	A0A0B4J305_MAIZE SubName: Full=Calcium-dependent protein kinase 7 {ECO:0000313|EMBL:ONM58766.1};	Ca2+/calmodulin-dependent protein kinase, EF-Hand protein superfamily	GO:0005737,cytoplasm; GO:0005634,nucleus; GO:0005886,plasma membrane; GO:0005524,ATP binding; GO:0005509,calcium ion binding; GO:0009931,calcium-dependent protein serine/threonine kinase activity; GO:0005516,calmodulin binding; GO:0004683,calmodulin-dependent protein kinase activity; GO:0106310,protein serine kinase activity; GO:0035556,intracellular signal transduction; GO:0018105,peptidyl-serin…	PF00069.28:Protein kinase domain	--	--	--
Zm00001eb428080	20.9644	62.5836	1.49405	up	K13412 calcium-dependent protein kinase [EC:2.7.11.1] | (RefSeq) uncharacterized protein LOC100384476 (A)	ko04626: Plant-pathogen interaction	Calcium-dependent protein kinase 13 [Zea mays]	CDPKD_ORYSJ RecName: Full=Calcium-dependent protein kinase 13 {ECO:0000305}; Short=OsCDPK13 {ECO:0000305}; Short=OsCPK13 {ECO:0000303|PubMed:15695435}; EC=2.7.11.1 {ECO:0000305}; AltName: Full=Calcium-dependent protein kinase OsCDPK7 {ECO:0000303|PubMed:10929125};	A0A804RL72_MAIZE SubName: Full=Uncharacterized protein {ECO:0000313|EnsemblPlants:Zm00001eb428080_P001};	Ca2+/calmodulin-dependent protein kinase, EF-Hand protein superfamily	GO:0005737,cytoplasm; GO:0016020,membrane; GO:0005634,nucleus; GO:0005524,ATP binding; GO:0005509,calcium ion binding; GO:0009931,calcium-dependent protein serine/threonine kinase activity; GO:0005516,calmodulin binding; GO:0004683,calmodulin-dependent protein kinase activity; GO:0106310,protein serine kinase activity; GO:0035556,intracellular signal transduction; GO:0018105,peptidyl-serine phosp…	PF00069.28:Protein kinase domain	--	--	--
Zm00001eb019060	0.1765	1.9117	3.35658	up	K13412 calcium-dependent protein kinase [EC:2.7.11.1] | (RefSeq) uncharacterized protein LOC100384476 (A)	ko04626: Plant-pathogen interaction	Serine/threonine-protein kinase PEPKR2 [Zea mays]	PEPK2_ARATH RecName: Full=Serine/threonine-protein kinase PEPKR2; EC=2.7.11.-; AltName: Full=Protein PHOSPHOENOLPYRUVATE CARBOXYLASE-RELATED KINASE 2;	A0A1D6K4X6_MAIZE SubName: Full=Serine/threonine-protein kinase PEPKR2 {ECO:0000313|EMBL:ONL98654.1};	Ca2+/calmodulin-dependent protein kinase, EF-Hand protein superfamily	GO:0005737,cytoplasm; GO:0005634,nucleus; GO:0005524,ATP binding; GO:0009931,calcium-dependent protein serine/threonine kinase activity; GO:0005516,calmodulin binding; GO:0004683,calmodulin-dependent protein kinase activity; GO:0106310,protein serine kinase activity; GO:0035556,intracellular signal transduction; GO:0018105,peptidyl-serine phosphorylation; GO:0046777,protein autophosphorylation; G…	PF00069.28:Protein kinase domain	--	--	--
Zm00001eb213280	3.41577	13.3118	1.87903	up	K13412 calcium-dependent protein kinase [EC:2.7.11.1] | (RefSeq) uncharacterized protein LOC541988 (A)	ko04626: Plant-pathogen interaction	Calcium-dependent protein kinase 10 [Zea mays]	CDPKA_ORYSJ RecName: Full=Calcium-dependent protein kinase 10 {ECO:0000305}; Short=OsCDPK10 {ECO:0000305}; Short=OsCPK10 {ECO:0000303|PubMed:15695435}; EC=2.7.11.1 {ECO:0000305};	C0P4A7_MAIZE SubName: Full=Calcium-dependent protein kinase 10 {ECO:0000313|EMBL:AQK62477.1};	Ca2+/calmodulin-dependent protein kinase, EF-Hand protein superfamily	GO:0005737,cytoplasm; GO:0016020,membrane; GO:0005634,nucleus; GO:0005524,ATP binding; GO:0005509,calcium ion binding; GO:0009931,calcium-dependent protein serine/threonine kinase activity; GO:0005516,calmodulin binding; GO:0004683,calmodulin-dependent protein kinase activity; GO:0106310,protein serine kinase activity; GO:0035556,intracellular signal transduction; GO:0018105,peptidyl-serine phosp…	PF00069.28:Protein kinase domain	--	--	--
novel.4401	32.3119	116.418	1.76516	up	K13413 mitogen-activated protein kinase kinase 4/5 [EC:2.7.12.2] | (RefSeq) MKK4 - putative MAPKK (A)	ko04016: MAPK signaling pathway - plant; ko04075: Plant hormone signal transduction; ko04626: Plant-pathogen interaction	MAP kinase kinase4 [Zea mays]	M2K4_ARATH RecName: Full=Mitogen-activated protein kinase kinase 4; Short=AtMKK4; Short=MAP kinase kinase 4; EC=2.7.12.2;	A0A1D6HMS7_MAIZE SubName: Full=MAP kinase kinase4 {ECO:0000313|EMBL:AQK75617.1};	Mitogen-activated protein kinase kinase (MAP2K)	GO:0009570,chloroplast stroma; GO:0005737,cytoplasm; GO:0005634,nucleus; GO:0005524,ATP binding; GO:0004708,MAP kinase kinase activity; GO:0106310,protein serine kinase activity; GO:0004674,protein serine/threonine kinase activity; GO:0004713,protein tyrosine kinase activity; GO:0098542,defense response to other organism; GO:0010227,floral organ abscission; GO:0010229,inflorescence development; G…	PF00069.28:Protein kinase domain	--	--	--
Zm00001eb193510	5.69207	12.188	1.01503	up	K13414 mitogen-activated protein kinase kinase kinase 1 [EC:2.7.11.25] | (RefSeq) putative MAP kinase superfamily protein (A)	ko04016: MAPK signaling pathway - plant; ko04626: Plant-pathogen interaction	putative MAP kinase superfamily protein [Zea mays]	M3K1_ARATH RecName: Full=Mitogen-activated protein kinase kinase kinase 1; Short=ARAKIN; Short=AtMEKK1; Short=MAP kinase kinase kinase 1; EC=2.7.11.25 {ECO:0000269|PubMed:23857079};	B6SRT1_MAIZE SubName: Full=Putative MAP kinase superfamily protein {ECO:0000313|EMBL:AQK56311.1};	MEKK and related serine/threonine protein kinases	GO:0005737,cytoplasm; GO:0005768,endosome; GO:0005634,nucleus; GO:0005886,plasma membrane; GO:0005524,ATP binding; GO:0003677,DNA binding; GO:0019900,kinase binding; GO:0004709,MAP kinase kinase kinase activity; GO:0106310,protein serine kinase activity; GO:0004674,protein serine/threonine kinase activity; GO:0009631,cold acclimation; GO:0045087,innate immune response; GO:0000165,MAPK cascade; GO…	PF00069.28:Protein kinase domain	--	--	--
Zm00001eb054290	5.86643	14.2895	1.20124	up	K13414 mitogen-activated protein kinase kinase kinase 1 [EC:2.7.11.25] | (RefSeq) putative MAP kinase superfamily protein (A)	ko04016: MAPK signaling pathway - plant; ko04626: Plant-pathogen interaction	Mitogen-activated protein kinase kinase kinase 1 [Zea mays]	M3K1_ARATH RecName: Full=Mitogen-activated protein kinase kinase kinase 1; Short=ARAKIN; Short=AtMEKK1; Short=MAP kinase kinase kinase 1; EC=2.7.11.25 {ECO:0000269|PubMed:23857079};	A0A804M2I6_MAIZE RecName: Full=Protein kinase domain-containing protein {ECO:0000259|PROSITE:PS50011};	MEKK and related serine/threonine protein kinases	GO:0005737,cytoplasm; GO:0005768,endosome; GO:0005634,nucleus; GO:0005886,plasma membrane; GO:0005524,ATP binding; GO:0003677,DNA binding; GO:0019900,kinase binding; GO:0004709,MAP kinase kinase kinase activity; GO:0106310,protein serine kinase activity; GO:0004674,protein serine/threonine kinase activity; GO:0009631,cold acclimation; GO:0045087,innate immune response; GO:0000165,MAPK cascade; GO…	PF00069.28:Protein kinase domain	--	--	--
Zm00001eb216720	6.50113	16.0067	1.21618	up	K13414 mitogen-activated protein kinase kinase kinase 1 [EC:2.7.11.25] | (RefSeq) putative MAP kinase superfamily protein (A)	ko04016: MAPK signaling pathway - plant; ko04626: Plant-pathogen interaction	Mitogen-activated protein kinase kinase kinase 1 [Zea mays]	M3K1_ARATH RecName: Full=Mitogen-activated protein kinase kinase kinase 1; Short=ARAKIN; Short=AtMEKK1; Short=MAP kinase kinase kinase 1; EC=2.7.11.25 {ECO:0000269|PubMed:23857079};	A0A1D6GJU3_MAIZE SubName: Full=Mitogen-activated protein kinase kinase kinase 1 {ECO:0000313|EMBL:AQK63629.1};	MEKK and related serine/threonine protein kinases	GO:0005737,cytoplasm; GO:0005768,endosome; GO:0005634,nucleus; GO:0005886,plasma membrane; GO:0005524,ATP binding; GO:0003677,DNA binding; GO:0019900,kinase binding; GO:0004709,MAP kinase kinase kinase activity; GO:0106310,protein serine kinase activity; GO:0004674,protein serine/threonine kinase activity; GO:0009631,cold acclimation; GO:0045087,innate immune response; GO:0000165,MAPK cascade; GO…	PF00069.28:Protein kinase domain	--	--	--
Zm00001eb116200	22.5033	6.0654	-1.97444	down	K13420 LRR receptor-like serine/threonine-protein kinase FLS2 [EC:2.7.11.1] | (RefSeq) LRR receptor-like serine/threonine-protein kinase FLS2 (A)	ko04016: MAPK signaling pathway - plant; ko04626: Plant-pathogen interaction	receptor kinase-like protein Xa21 precursor [Zea mays]	XA21_ORYSI RecName: Full=Receptor kinase-like protein Xa21 {ECO:0000303|Ref.1}; EC=2.7.11.1 {ECO:0000255|PROSITE-ProRule:PRU00159, ECO:0000269|PubMed:11927577}; Contains: RecName: Full=Receptor kinase-like protein Xa21, processed {ECO:0000250|UniProtKB:Q2R2D5}; Flags: Precursor;	A0A804MW52_MAIZE RecName: Full=LRRNT_2 domain-containing protein {ECO:0000259|Pfam:PF08263};	--	GO:0005789,endoplasmic reticulum membrane; GO:0016021,integral component of membrane; GO:0005634,nucleus; GO:0005886,plasma membrane; GO:0005524,ATP binding; GO:0106310,protein serine kinase activity; GO:0004674,protein serine/threonine kinase activity; GO:0006952,defense response; GO:0031349,positive regulation of defense response; GO:1900426,positive regulation of defense response to bacterium;…	PF13855.9:Leucine rich repeat	--	--	--
Zm00001eb184650	2.3344	1.19917	-1.04568	down	K13420 LRR receptor-like serine/threonine-protein kinase FLS2 [EC:2.7.11.1] | (RefSeq) LRR receptor-like serine/threonine-protein kinase FLS2 (A)	ko04016: MAPK signaling pathway - plant; ko04626: Plant-pathogen interaction	receptor kinase-like protein Xa21 isoform X1 [Zea mays]	XA21_ORYSJ RecName: Full=Receptor kinase-like protein Xa21 {ECO:0000303|PubMed:22735448}; EC=2.7.11.1 {ECO:0000250|UniProtKB:Q1MX30, ECO:0000255|PROSITE-ProRule:PRU00159}; Contains: RecName: Full=Receptor kinase-like protein Xa21, processed {ECO:0000303|PubMed:22735448}; Flags: Precursor;	A0A804NTC2_MAIZE RecName: Full=Protein kinase domain-containing protein {ECO:0000259|PROSITE:PS50011};	--	GO:0032541,cortical endoplasmic reticulum; GO:0005789,endoplasmic reticulum membrane; GO:0016021,integral component of membrane; GO:0005634,nucleus; GO:1990578,perinuclear endoplasmic reticulum membrane; GO:0005886,plasma membrane; GO:0005524,ATP binding; GO:0106310,protein serine kinase activity; GO:0004674,protein serine/threonine kinase activity; GO:0006952,defense response; GO:0006468,protein…	PF13855.9:Leucine rich repeat	--	--	--
Zm00001eb070510	0.111633	1.74007	3.88067	up	K13420 LRR receptor-like serine/threonine-protein kinase FLS2 [EC:2.7.11.1] | (RefSeq) LRR receptor-like serine/threonine-protein kinase FLS2 (A)	ko04016: MAPK signaling pathway - plant; ko04626: Plant-pathogen interaction	LRR receptor-like serine/threonine-protein kinase FLS2 [Zea mays]	FLS2_ORYSJ RecName: Full=LRR receptor-like serine/threonine-protein kinase FLS2 {ECO:0000305}; EC=2.7.11.1 {ECO:0000305}; AltName: Full=Protein FLAGELLIN-SENSING 2 homolog {ECO:0000305}; Short=OsFLS2 {ECO:0000303|PubMed:18986259}; AltName: Full=Protein FLAGELLIN-SENSITIVE 2 homolog {ECO:0000305}; Flags: Precursor;	A0A1D6DZ88_MAIZE SubName: Full=LRR receptor-like serine/threonine-protein kinase FLS2 {ECO:0000313|EMBL:ONM13841.1};	--	GO:0005768,endosome; GO:0016021,integral component of membrane; GO:0005886,plasma membrane; GO:0005524,ATP binding; GO:0042802,identical protein binding; GO:0106310,protein serine kinase activity; GO:0004674,protein serine/threonine kinase activity; GO:0052544,defense response by callose deposition in cell wall; GO:0042742,defense response to bacterium; GO:0016045,detection of bacterium; GO:00064…	PF13855.9:Leucine rich repeat	--	--	--
Zm00001eb154960	5.24837	15.7316	1.4997	up	K13424 WRKY transcription factor 33 | (RefSeq) uncharacterized protein LOC100279301 (A)	ko04016: MAPK signaling pathway - plant; ko04626: Plant-pathogen interaction	probable WRKY transcription factor 51 [Zea mays]	WRK51_ARATH RecName: Full=Probable WRKY transcription factor 51; AltName: Full=WRKY DNA-binding protein 51;	A0A3L6FC76_MAIZE SubName: Full=Putative WRKY transcription factor 51 {ECO:0000313|EMBL:PWZ30699.1};	--	GO:0005634,nucleus; GO:0003700,DNA-binding transcription factor activity; GO:0043565,sequence-specific DNA binding; GO:0042742,defense response to bacterium; GO:0050832,defense response to fungus; GO:0009867,jasmonic acid mediated signaling pathway; GO:0003674,molecular_function; GO:0140110,transcription regulator activity; GO:0003676,nucleic acid binding; GO:0003677,DNA binding; GO:0005488,bindi…	PF03106.18:WRKY DNA -binding domain	WRKY	TF	WRKY
Zm00001eb346880	4.5562	15.1012	1.64545	up	K13424 WRKY transcription factor 33 | (RefSeq) uncharacterized protein LOC100279301 (A)	ko04016: MAPK signaling pathway - plant; ko04626: Plant-pathogen interaction	putative WRKY transcription factor 50 [Zea mays]	WRK50_ARATH RecName: Full=Probable WRKY transcription factor 50; AltName: Full=WRKY DNA-binding protein 50;	C0P838_MAIZE SubName: Full=Putative WRKY transcription factor 50 {ECO:0000313|EMBL:AQK93107.1};	--	GO:0005634,nucleus; GO:0003700,DNA-binding transcription factor activity; GO:0043565,sequence-specific DNA binding; GO:0050832,defense response to fungus; GO:0009867,jasmonic acid mediated signaling pathway; GO:0003674,molecular_function; GO:0140110,transcription regulator activity; GO:0003676,nucleic acid binding; GO:0003677,DNA binding; GO:0005488,binding; GO:0097159,organic cyclic compound bin…	PF03106.18:WRKY DNA -binding domain	WRKY	TF	WRKY
Zm00001eb359740	1.6986	6.3694	1.82316	up	K13424 WRKY transcription factor 33 | (RefSeq) uncharacterized protein LOC100279301 (A)	ko04016: MAPK signaling pathway - plant; ko04626: Plant-pathogen interaction	uncharacterized protein LOC100279449 [Zea mays]	WRK71_ARATH RecName: Full=WRKY transcription factor 71; AltName: Full=WRKY DNA-binding protein 71;	K7V474_MAIZE SubName: Full=Putative WRKY transcription factor 71 {ECO:0000313|EMBL:AQK97130.1};	--	GO:0005634,nucleus; GO:0003700,DNA-binding transcription factor activity; GO:1990837,sequence-specific double-stranded DNA binding; GO:0045893,positive regulation of DNA-templated transcription; GO:0010228,vegetative to reproductive phase transition of meristem; GO:0003674,molecular_function; GO:0140110,transcription regulator activity; GO:0003676,nucleic acid binding; GO:0003677,DNA binding; GO:…	PF03106.18:WRKY DNA -binding domain	WRKY	TF	WRKY
Zm00001eb118760	19.8407	42.3049	1.00848	up	K13424 WRKY transcription factor 33 | (RefSeq) uncharacterized protein LOC100281160 (A)	ko04016: MAPK signaling pathway - plant; ko04626: Plant-pathogen interaction	WRKY transcription factor 6 isoform X1 [Zea mays]	WRKY6_ARATH RecName: Full=WRKY transcription factor 6 {ECO:0000303|PubMed:11722756}; AltName: Full=WRKY DNA-binding protein 6 {ECO:0000303|PubMed:11722756}; Short=AtWRKY6 {ECO:0000303|PubMed:11722756};	A0A804MXB2_MAIZE RecName: Full=WRKY domain-containing protein {ECO:0000259|PROSITE:PS50811};	--	GO:0005634,nucleus; GO:0003700,DNA-binding transcription factor activity; GO:0000976,transcription cis-regulatory region binding; GO:0080169,cellular response to boron-containing substance deprivation; GO:0016036,cellular response to phosphate starvation; GO:0009873,ethylene-activated signaling pathway; GO:0045892,negative regulation of DNA-templated transcription; GO:0003674,molecular_function; …	PF03106.18:WRKY DNA -binding domain	WRKY	TF	WRKY
Zm00001eb344160	0.1531	0.760967	2.23135	up	K13424 WRKY transcription factor 33 | (RefSeq) uncharacterized protein LOC100281160 (A)	ko04016: MAPK signaling pathway - plant; ko04626: Plant-pathogen interaction	Putative WRKY DNA-binding domain superfamily protein [Zea mays]	WRK19_ORYSJ RecName: Full=Transcription factor WRKY19 {ECO:0000305}; Short=OsWRKY19 {ECO:0000303|PubMed:15047897}; AltName: Full=WRKY transcription factor 19 {ECO:0000305};	A0A804QNJ2_MAIZE RecName: Full=WRKY domain-containing protein {ECO:0000259|PROSITE:PS50811};	--	GO:0005634,nucleus; GO:0003700,DNA-binding transcription factor activity; GO:0000976,transcription cis-regulatory region binding; GO:0006952,defense response; GO:0003674,molecular_function; GO:0140110,transcription regulator activity; GO:0001067,transcription regulatory region nucleic acid binding; GO:0003676,nucleic acid binding; GO:0003677,DNA binding; GO:0003690,double-stranded DNA binding; GO…	PF03106.18:WRKY DNA -binding domain	WRKY	TF	WRKY
Zm00001eb337270	3.94033	20.9057	2.32455	up	K13424 WRKY transcription factor 33 | (RefSeq) uncharacterized protein LOC100281160 (A)	ko04016: MAPK signaling pathway - plant; ko04626: Plant-pathogen interaction	uncharacterized protein LOC100384623 [Zea mays]	WRK50_ARATH RecName: Full=Probable WRKY transcription factor 50; AltName: Full=WRKY DNA-binding protein 50;	C0P8K1_MAIZE SubName: Full=Putative WRKY transcription factor 50 {ECO:0000313|EMBL:AQK90716.1}; SubName: Full=WRKY transcription factor {ECO:0000313|EMBL:AIB05077.1};	--	GO:0005634,nucleus; GO:0003700,DNA-binding transcription factor activity; GO:0043565,sequence-specific DNA binding; GO:0050832,defense response to fungus; GO:0009867,jasmonic acid mediated signaling pathway; GO:0003674,molecular_function; GO:0140110,transcription regulator activity; GO:0003676,nucleic acid binding; GO:0003677,DNA binding; GO:0005488,binding; GO:0097159,organic cyclic compound bin…	PF03106.18:WRKY DNA -binding domain	WRKY	TF	WRKY
Zm00001eb121600	2.82677	16.5303	2.46446	up	K13424 WRKY transcription factor 33 | (RefSeq) uncharacterized protein LOC100281160 (A)	ko04016: MAPK signaling pathway - plant; ko04626: Plant-pathogen interaction	probable WRKY transcription factor 48 [Zea mays]	WRK50_ARATH RecName: Full=Probable WRKY transcription factor 50; AltName: Full=WRKY DNA-binding protein 50;	A0A1D6MI09_MAIZE SubName: Full=Putative WRKY transcription factor 50 {ECO:0000313|EMBL:ONM29067.1};	--	GO:0005634,nucleus; GO:0003700,DNA-binding transcription factor activity; GO:0043565,sequence-specific DNA binding; GO:0050832,defense response to fungus; GO:0009867,jasmonic acid mediated signaling pathway; GO:0003674,molecular_function; GO:0140110,transcription regulator activity; GO:0003676,nucleic acid binding; GO:0003677,DNA binding; GO:0005488,binding; GO:0097159,organic cyclic compound bin…	PF03106.18:WRKY DNA -binding domain	WRKY	TF	WRKY
Zm00001eb121610	0.493833	1.16843	1.15932	up	K13424 WRKY transcription factor 33 | (RefSeq) uncharacterized protein LOC100281430 (A)	ko04016: MAPK signaling pathway - plant; ko04626: Plant-pathogen interaction	probable WRKY transcription factor 72 [Zea mays]	WRK72_ARATH RecName: Full=Probable WRKY transcription factor 72; AltName: Full=WRKY DNA-binding protein 72;	A0A1D6MI10_MAIZE SubName: Full=Putative WRKY transcription factor 36 {ECO:0000313|EMBL:ONM29068.1};	--	GO:0005634,nucleus; GO:0003700,DNA-binding transcription factor activity; GO:0043565,sequence-specific DNA binding; GO:0006952,defense response; GO:0003674,molecular_function; GO:0140110,transcription regulator activity; GO:0003676,nucleic acid binding; GO:0003677,DNA binding; GO:0005488,binding; GO:0097159,organic cyclic compound binding; GO:1901363,heterocyclic compound binding; GO:0006950,resp…	PF03106.18:WRKY DNA -binding domain	WRKY	TF	WRKY
Zm00001eb312890	0.219167	0.724733	1.64081	up	K13424 WRKY transcription factor 33 | (RefSeq) WRKY transcription factor WRKY24 (A)	ko04016: MAPK signaling pathway - plant; ko04626: Plant-pathogen interaction	WRKY transcription factor WRKY62 [Zea mays]	WRK62_ORYSI RecName: Full=WRKY transcription factor WRKY62 {ECO:0000303|PubMed:15618416}; Short=OsWRKY62 {ECO:0000303|PubMed:15618416}; AltName: Full=XA21-binding protein 10 {ECO:0000303|PubMed:20118235};	A0A804QCK0_MAIZE RecName: Full=WRKY domain-containing protein {ECO:0000259|PROSITE:PS50811};	--	GO:0005634,nucleus; GO:0005524,ATP binding; GO:0003700,DNA-binding transcription factor activity; GO:0043565,sequence-specific DNA binding; GO:0006952,defense response; GO:1900425,negative regulation of defense response to bacterium; GO:0009617,response to bacterium; GO:0010200,response to chitin; GO:0009620,response to fungus; GO:0009751,response to salicylic acid; GO:0000166,nucleotide binding;…	PF03106.18:WRKY DNA -binding domain	WRKY	TF	WRKY
Zm00001eb215190	1.03853	0.530667	-1.05145	down	K13425 WRKY transcription factor 22 | (RefSeq) uncharacterized protein LOC107457600 (A)	ko04016: MAPK signaling pathway - plant; ko04626: Plant-pathogen interaction	Protein WRKY1, partial [Zea mays]	WRKY1_MAIZE RecName: Full=Protein WRKY1; AltName: Full=WRKY DNA-binding protein 1;	A0A3L6ELE1_MAIZE SubName: Full=Protein WRKY1 {ECO:0000313|EMBL:PWZ21665.1}; Flags: Fragment;	--	GO:0005634,nucleus; GO:0003700,DNA-binding transcription factor activity; GO:0043565,sequence-specific DNA binding; GO:0050896,response to stimulus; GO:0003674,molecular_function; GO:0140110,transcription regulator activity; GO:0003676,nucleic acid binding; GO:0003677,DNA binding; GO:0005488,binding; GO:0097159,organic cyclic compound binding; GO:1901363,heterocyclic compound binding; GO:0008150,…	PF03106.18:WRKY DNA -binding domain	WRKY	TF	WRKY
Zm00001eb178160	1.74043	0.903267	-1.02655	down	K13425 WRKY transcription factor 22 | (RefSeq) uncharacterized protein LOC107457600 (A)	ko04016: MAPK signaling pathway - plant; ko04626: Plant-pathogen interaction	WRKY transcription factor WRKY51 [Zea mays]	WRK51_ORYSI RecName: Full=WRKY transcription factor WRKY51 {ECO:0000303|PubMed:15047897}; Short=OsWRKY51 {ECO:0000303|PubMed:15047897};	K7TVL8_MAIZE SubName: Full=Putative WRKY DNA-binding domain superfamily protein {ECO:0000313|EMBL:AQK52091.1};	--	GO:0005634,nucleus; GO:0003700,DNA-binding transcription factor activity; GO:1990841,promoter-specific chromatin binding; GO:0043565,sequence-specific DNA binding; GO:0009938,negative regulation of gibberellic acid mediated signaling pathway; GO:0009737,response to abscisic acid; GO:0009739,response to gibberellin; GO:0003674,molecular_function; GO:0140110,transcription regulator activity; GO:000…	PF03106.18:WRKY DNA -binding domain	WRKY	TF	WRKY
Zm00001eb310260	11.1351	35.5757	1.59233	up	K13425 WRKY transcription factor 22 | (RefSeq) uncharacterized protein LOC107457600 (A)	ko04016: MAPK signaling pathway - plant; ko04626: Plant-pathogen interaction	WRKY74 - superfamily of TFs having WRKY and zinc finger domains [Zea mays]	WRK19_ORYSJ RecName: Full=Transcription factor WRKY19 {ECO:0000305}; Short=OsWRKY19 {ECO:0000303|PubMed:15047897}; AltName: Full=WRKY transcription factor 19 {ECO:0000305};	B6U244_MAIZE SubName: Full=WRKY74-superfamily of TFs having WRKY and zinc finger domains {ECO:0000313|EMBL:ACG43427.1};	--	GO:0005634,nucleus; GO:0003700,DNA-binding transcription factor activity; GO:0000976,transcription cis-regulatory region binding; GO:0006952,defense response; GO:0003674,molecular_function; GO:0140110,transcription regulator activity; GO:0001067,transcription regulatory region nucleic acid binding; GO:0003676,nucleic acid binding; GO:0003677,DNA binding; GO:0003690,double-stranded DNA binding; GO…	PF03106.18:WRKY DNA -binding domain	WRKY	TF	WRKY
Zm00001eb203940	1.85433	7.49013	1.93034	up	K13425 WRKY transcription factor 22 | (RefSeq) uncharacterized protein LOC107457600 (A)	ko04016: MAPK signaling pathway - plant; ko04626: Plant-pathogen interaction	uncharacterized LOC100192069 [Zea mays]	WRK27_ARATH RecName: Full=Probable WRKY transcription factor 27; AltName: Full=WRKY DNA-binding protein 27;	B4FB75_MAIZE RecName: Full=WRKY domain-containing protein {ECO:0000259|PROSITE:PS50811};	--	GO:0005634,nucleus; GO:0003700,DNA-binding transcription factor activity; GO:0000976,transcription cis-regulatory region binding; GO:0042742,defense response to bacterium; GO:0045892,negative regulation of DNA-templated transcription; GO:0007263,nitric oxide mediated signal transduction; GO:0009739,response to gibberellin; GO:0003674,molecular_function; GO:0140110,transcription regulator activity…	PF03106.18:WRKY DNA -binding domain	WRKY	TF	WRKY
Zm00001eb344810	6.87467	2.2923	-1.66745	down	K13425 WRKY transcription factor 22 | (RefSeq) WRKY transcription factor 22 (A)	ko04016: MAPK signaling pathway - plant; ko04626: Plant-pathogen interaction	WRKY transcription factor WRKY28 [Zea mays]	WRK35_ARATH RecName: Full=Probable WRKY transcription factor 35; AltName: Full=WRKY DNA-binding protein 35;	K7V1M4_MAIZE SubName: Full=Putative WRKY DNA-binding domain superfamily protein {ECO:0000313|EMBL:AQK92450.1};	--	GO:0005634,nucleus; GO:0003700,DNA-binding transcription factor activity; GO:0000976,transcription cis-regulatory region binding; GO:0009793,embryo development ending in seed dormancy; GO:0009555,pollen development; GO:0003674,molecular_function; GO:0140110,transcription regulator activity; GO:0001067,transcription regulatory region nucleic acid binding; GO:0003676,nucleic acid binding; GO:000367…	PF03106.18:WRKY DNA -binding domain	WRKY	TF	WRKY
Zm00001eb240750	0.665933	1.51097	1.09764	up	K13425 WRKY transcription factor 22 | (RefSeq) WRKY transcription factor 22 (A)	ko04016: MAPK signaling pathway - plant; ko04626: Plant-pathogen interaction	uncharacterized protein LOC103627147 isoform X1 [Zea mays]	WRK51_ORYSI RecName: Full=WRKY transcription factor WRKY51 {ECO:0000303|PubMed:15047897}; Short=OsWRKY51 {ECO:0000303|PubMed:15047897};	A0A804PI16_MAIZE SubName: Full=Uncharacterized protein {ECO:0000313|EnsemblPlants:Zm00001eb240750_P002};	--	GO:0005634,nucleus; GO:0003700,DNA-binding transcription factor activity; GO:1990841,promoter-specific chromatin binding; GO:0043565,sequence-specific DNA binding; GO:0009938,negative regulation of gibberellic acid mediated signaling pathway; GO:0009737,response to abscisic acid; GO:0009739,response to gibberellin; GO:0003674,molecular_function; GO:0140110,transcription regulator activity; GO:000…	--	WRKY	TF	WRKY
Zm00001eb358680	1.84477	4.23533	1.11528	up	K13425 WRKY transcription factor 22 | (RefSeq) WRKY transcription factor 22 (A)	ko04016: MAPK signaling pathway - plant; ko04626: Plant-pathogen interaction	WRKY transcription factor 22 [Zea mays]	WRK22_ARATH RecName: Full=WRKY transcription factor 22; AltName: Full=WRKY DNA-binding protein 22;	A0A804QWG0_MAIZE RecName: Full=WRKY domain-containing protein {ECO:0000259|PROSITE:PS50811};	--	GO:0005634,nucleus; GO:0003700,DNA-binding transcription factor activity; GO:0000976,transcription cis-regulatory region binding; GO:0071456,cellular response to hypoxia; GO:0006952,defense response; GO:0010150,leaf senescence; GO:0003674,molecular_function; GO:0140110,transcription regulator activity; GO:0001067,transcription regulatory region nucleic acid binding; GO:0003676,nucleic acid bindin…	PF03106.18:WRKY DNA -binding domain	WRKY	TF	WRKY
Zm00001eb037080	19.1862	53.8678	1.40568	up	K13429 chitin elicitor receptor kinase 1 | (RefSeq) uncharacterized protein LOC100279924 precursor (A)	ko04626: Plant-pathogen interaction	Chitin elicitor receptor kinase 1 precursor [Zea mays]	CERK1_ORYSJ RecName: Full=Chitin elicitor receptor kinase 1 {ECO:0000303|PubMed:21070404}; Short=OsCERK1 {ECO:0000303|PubMed:21070404}; EC=2.7.11.1 {ECO:0000269|PubMed:23498959}; AltName: Full=LysM domain receptor-like kinase 1 {ECO:0000305}; Short=LysM RLK1 {ECO:0000305}; Short=LysM-containing receptor-like kinase 1 {ECO:0000305}; AltName: Full=LysM domain receptor-like kinase 9 {ECO:0000303|Pub…	B8A0N7_MAIZE SubName: Full=Uncharacterized protein {ECO:0000313|EMBL:ACL53736.1, ECO:0000313|EnsemblPlants:Zm00001eb037080_P001};	--	GO:0016021,integral component of membrane; GO:0005886,plasma membrane; GO:0005524,ATP binding; GO:0008061,chitin binding; GO:0106310,protein serine kinase activity; GO:0004674,protein serine/threonine kinase activity; GO:0019199,transmembrane receptor protein kinase activity; GO:0045087,innate immune response; GO:0006468,protein phosphorylation; GO:0000166,nucleotide binding; GO:0003674,molecular…	PF07714.20:Protein tyrosine and serine/threonine kinase	--	--	--
Zm00001eb385250	10.0188	32.4612	1.61236	up	K13429 chitin elicitor receptor kinase 1 | (RefSeq) uncharacterized protein LOC100279924 precursor (A)	ko04626: Plant-pathogen interaction	U-box domain-containing protein 34 [Zea mays]	PUB34_ARATH RecName: Full=U-box domain-containing protein 34; AltName: Full=Plant U-box protein 34; Includes: RecName: Full=E3 ubiquitin ligase; EC=2.3.2.27; AltName: Full=RING-type E3 ubiquitin transferase {ECO:0000305}; Includes: RecName: Full=Serine/threonine-protein kinase; EC=2.7.11.-;	A0A804R6G0_MAIZE SubName: Full=Uncharacterized protein {ECO:0000313|EnsemblPlants:Zm00001eb385250_P001};	--	GO:0005524,ATP binding; GO:0106310,protein serine kinase activity; GO:0004674,protein serine/threonine kinase activity; GO:0004842,ubiquitin-protein transferase activity; GO:0006468,protein phosphorylation; GO:0000166,nucleotide binding; GO:0003674,molecular_function; GO:0005488,binding; GO:0017076,purine nucleotide binding; GO:0030554,adenyl nucleotide binding; GO:0032553,ribonucleotide binding;…	PF00069.28:Protein kinase domain	--	--	--
Zm00001eb009660	0.4162	0.1842	-1.26478	down	K13430 serine/threonine-protein kinase PBS1 [EC:2.7.11.1] | (RefSeq) serine/threonine-protein kinase NAK (A)	ko04626: Plant-pathogen interaction	Probable receptor-like serine/threonine-protein kinase At4g34500 [Zea mays]	Y4345_ARATH RecName: Full=Probable receptor-like serine/threonine-protein kinase At4g34500; EC=2.7.11.1;	A0A804LGL9_MAIZE RecName: Full=Protein kinase domain-containing protein {ECO:0000259|PROSITE:PS50011};	Serine/threonine protein kinase	GO:0016021,integral component of membrane; GO:0005886,plasma membrane; GO:0005524,ATP binding; GO:0106310,protein serine kinase activity; GO:0004674,protein serine/threonine kinase activity; GO:0006468,protein phosphorylation; GO:0000166,nucleotide binding; GO:0003674,molecular_function; GO:0005488,binding; GO:0017076,purine nucleotide binding; GO:0030554,adenyl nucleotide binding; GO:0032553,rib…	PF00069.28:Protein kinase domain	--	--	--
Zm00001eb157570	0.834933	0.4323	-1.03606	down	K13430 serine/threonine-protein kinase PBS1 [EC:2.7.11.1] | (RefSeq) serine/threonine-protein kinase NAK (A)	ko04626: Plant-pathogen interaction	probable receptor-like protein kinase At2g42960 [Zea mays]	Y2296_ARATH RecName: Full=Probable receptor-like protein kinase At2g42960; EC=2.7.11.1;	A0A1D6NGG4_MAIZE SubName: Full=Protein kinase superfamily protein {ECO:0000313|EMBL:ONM39525.1};	Serine/threonine protein kinase	GO:0005829,cytosol; GO:0016021,integral component of membrane; GO:0005524,ATP binding; GO:0106310,protein serine kinase activity; GO:0004674,protein serine/threonine kinase activity; GO:0006468,protein phosphorylation; GO:0000166,nucleotide binding; GO:0003674,molecular_function; GO:0005488,binding; GO:0017076,purine nucleotide binding; GO:0030554,adenyl nucleotide binding; GO:0032553,ribonucleot…	PF00069.28:Protein kinase domain	--	--	--
Zm00001eb135940	0.5057	1.11973	1.0621	up	K13430 serine/threonine-protein kinase PBS1 [EC:2.7.11.1] | (RefSeq) serine/threonine-protein kinase NAK (A)	ko04626: Plant-pathogen interaction	putative protein kinase superfamily protein [Zea mays]	CRPK1_ARATH RecName: Full=Cold-responsive protein kinase 1 {ECO:0000303|PubMed:28344081}; EC=2.7.11.1 {ECO:0000255|PROSITE-ProRule:PRU00159, ECO:0000269|PubMed:28344081};	A0A804N578_MAIZE RecName: Full=Protein kinase domain-containing protein {ECO:0000259|PROSITE:PS50011};	Serine/threonine protein kinase	GO:0005634,nucleus; GO:0005886,plasma membrane; GO:0005524,ATP binding; GO:0106310,protein serine kinase activity; GO:0004674,protein serine/threonine kinase activity; GO:0046777,protein autophosphorylation; GO:0009409,response to cold; GO:0050826,response to freezing; GO:0009625,response to insect; GO:0002237,response to molecule of bacterial origin; GO:0000166,nucleotide binding; GO:0003674,mol…	PF07714.20:Protein tyrosine and serine/threonine kinase	--	--	--
Zm00001eb005900	0.3355	0.757833	1.091	up	K13430 serine/threonine-protein kinase PBS1 [EC:2.7.11.1] | (RefSeq) serine/threonine-protein kinase NAK (A)	ko04626: Plant-pathogen interaction	serine/threonine-protein kinase RIPK isoform X1 [Zea mays]	RIPK_ARATH RecName: Full=Serine/threonine-protein kinase RIPK {ECO:0000305}; EC=2.7.11.1 {ECO:0000305|PubMed:21320696}; AltName: Full=ACIK1A/PBL14; AltName: Full=ACRE protein ortholog 264A {ECO:0000305}; Short=AtACRE264a {ECO:0000303|PubMed:15181213}; AltName: Full=PBS1-like protein 14 {ECO:0000303|PubMed:20413097}; AltName: Full=RPM1-induced protein kinase {ECO:0000303|PubMed:21320696};	A0A1D6JQE8_MAIZE SubName: Full=Root-specific kinase 1 {ECO:0000313|EMBL:ONL94214.1};	Serine/threonine protein kinase	GO:0005886,plasma membrane; GO:0005524,ATP binding; GO:0106310,protein serine kinase activity; GO:0004674,protein serine/threonine kinase activity; GO:0042742,defense response to bacterium; GO:0006468,protein phosphorylation; GO:0000166,nucleotide binding; GO:0003674,molecular_function; GO:0005488,binding; GO:0017076,purine nucleotide binding; GO:0030554,adenyl nucleotide binding; GO:0032553,ribo…	PF07714.20:Protein tyrosine and serine/threonine kinase	--	--	--
Zm00001eb360620	11.1109	27.1745	1.20597	up	K13430 serine/threonine-protein kinase PBS1 [EC:2.7.11.1] | (RefSeq) serine/threonine-protein kinase NAK (A)	ko04626: Plant-pathogen interaction	LEAF RUST 10 DISEASE-RESISTANCE LOCUS RECEPTOR-LIKE PROTEIN KINASE-like 1.2 precursor [Zea mays]	LRL12_ARATH RecName: Full=LEAF RUST 10 DISEASE-RESISTANCE LOCUS RECEPTOR-LIKE PROTEIN KINASE-like 1.2 {ECO:0000303|PubMed:12805585}; EC=2.7.11.1; AltName: Full=Probable receptor-like serine/threonine-protein kinase LRK10L-1.2 {ECO:0000305}; Flags: Precursor;	A0A804QTW4_MAIZE RecName: Full=Protein kinase domain-containing protein {ECO:0000259|PROSITE:PS50011};	Serine/threonine protein kinase	GO:0016021,integral component of membrane; GO:0005886,plasma membrane; GO:0005524,ATP binding; GO:0030247,polysaccharide binding; GO:0106310,protein serine kinase activity; GO:0004674,protein serine/threonine kinase activity; GO:0071215,cellular response to abscisic acid stimulus; GO:0042631,cellular response to water deprivation; GO:0048573,photoperiodism, flowering; GO:0006468,protein phosphory…	PF07714.20:Protein tyrosine and serine/threonine kinase	--	--	--
Zm00001eb291380	0.919233	2.27507	1.22281	up	K13430 serine/threonine-protein kinase PBS1 [EC:2.7.11.1] | (RefSeq) serine/threonine-protein kinase NAK (A)	ko04626: Plant-pathogen interaction	Cysteine-rich receptor-like protein kinase 10 precursor [Zea mays]	CRK25_ARATH RecName: Full=Cysteine-rich receptor-like protein kinase 25; Short=Cysteine-rich RLK25; EC=2.7.11.-; Flags: Precursor;	A0A804Q3T5_MAIZE SubName: Full=Uncharacterized protein {ECO:0000313|EnsemblPlants:Zm00001eb291380_P001};	--	GO:0016021,integral component of membrane; GO:0005886,plasma membrane; GO:0005524,ATP binding; GO:0106310,protein serine kinase activity; GO:0004674,protein serine/threonine kinase activity; GO:0042742,defense response to bacterium; GO:0006468,protein phosphorylation; GO:0000166,nucleotide binding; GO:0003674,molecular_function; GO:0005488,binding; GO:0017076,purine nucleotide binding; GO:0030554…	PF07714.20:Protein tyrosine and serine/threonine kinase	--	--	--
Zm00001eb291400	0.7807	2.0162	1.28476	up	K13430 serine/threonine-protein kinase PBS1 [EC:2.7.11.1] | (RefSeq) serine/threonine-protein kinase NAK (A)	ko04626: Plant-pathogen interaction	putative receptor-like protein kinase At4g00960 [Zea mays]	CRK25_ARATH RecName: Full=Cysteine-rich receptor-like protein kinase 25; Short=Cysteine-rich RLK25; EC=2.7.11.-; Flags: Precursor;	A0A804UC12_MAIZE SubName: Full=Uncharacterized protein {ECO:0000313|EnsemblPlants:Zm00001eb291400_P001};	--	GO:0016021,integral component of membrane; GO:0005886,plasma membrane; GO:0005524,ATP binding; GO:0106310,protein serine kinase activity; GO:0004674,protein serine/threonine kinase activity; GO:0042742,defense response to bacterium; GO:0006468,protein phosphorylation; GO:0000166,nucleotide binding; GO:0003674,molecular_function; GO:0005488,binding; GO:0017076,purine nucleotide binding; GO:0030554…	PF07714.20:Protein tyrosine and serine/threonine kinase	--	--	--
Zm00001eb354950	4.52683	12.0168	1.32057	up	K13430 serine/threonine-protein kinase PBS1 [EC:2.7.11.1] | (RefSeq) serine/threonine-protein kinase NAK (A)	ko04626: Plant-pathogen interaction	putative serine/threonine-protein kinase-like protein CCR3 [Zea mays]	ACCR3_ARATH RecName: Full=Putative serine/threonine-protein kinase-like protein CCR3; EC=2.7.11.1; AltName: Full=Protein CRINKLY 4 RELATED 3; Short=AtCRR3; Flags: Precursor;	K7V5R5_MAIZE SubName: Full=Putative CRINKLY4-like receptor protein kinase family protein {ECO:0000313|EMBL:AQK95317.1};	Serine/threonine protein kinase	GO:0016021,integral component of membrane; GO:0005524,ATP binding; GO:0042803,protein homodimerization activity; GO:0106310,protein serine kinase activity; GO:0004674,protein serine/threonine kinase activity; GO:0006468,protein phosphorylation; GO:0000166,nucleotide binding; GO:0003674,molecular_function; GO:0005488,binding; GO:0017076,purine nucleotide binding; GO:0030554,adenyl nucleotide bindi…	PF00069.28:Protein kinase domain	--	--	--
Zm00001eb031590	2.1705	5.82617	1.34122	up	K13430 serine/threonine-protein kinase PBS1 [EC:2.7.11.1] | (RefSeq) serine/threonine-protein kinase NAK (A)	ko04626: Plant-pathogen interaction	serine/threonine-protein kinase receptor isoform X1 [Zea mays]	CRPK1_ARATH RecName: Full=Cold-responsive protein kinase 1 {ECO:0000303|PubMed:28344081}; EC=2.7.11.1 {ECO:0000255|PROSITE-ProRule:PRU00159, ECO:0000269|PubMed:28344081};	A0A1D6KG42_MAIZE SubName: Full=Serine/threonine-protein kinase receptor {ECO:0000313|EMBL:ONM02055.1};	Serine/threonine protein kinase	GO:0005634,nucleus; GO:0005886,plasma membrane; GO:0005524,ATP binding; GO:0106310,protein serine kinase activity; GO:0004674,protein serine/threonine kinase activity; GO:0046777,protein autophosphorylation; GO:0009409,response to cold; GO:0050826,response to freezing; GO:0009625,response to insect; GO:0002237,response to molecule of bacterial origin; GO:0000166,nucleotide binding; GO:0003674,mol…	PF07714.20:Protein tyrosine and serine/threonine kinase	--	--	--
Zm00001eb125540	1.52697	4.214	1.38116	up	K13430 serine/threonine-protein kinase PBS1 [EC:2.7.11.1] | (RefSeq) serine/threonine-protein kinase NAK (A)	ko04626: Plant-pathogen interaction	uncharacterized LOC100191927 [Zea mays]	CRK41_ARATH RecName: Full=Cysteine-rich receptor-like protein kinase 41; Short=Cysteine-rich RLK41; EC=2.7.11.-; Flags: Precursor;	A0A804N0K3_MAIZE RecName: Full=Protein kinase domain-containing protein {ECO:0000259|PROSITE:PS50011};	--	GO:0016021,integral component of membrane; GO:0005886,plasma membrane; GO:0005524,ATP binding; GO:0106310,protein serine kinase activity; GO:0004674,protein serine/threonine kinase activity; GO:0006468,protein phosphorylation; GO:0000166,nucleotide binding; GO:0003674,molecular_function; GO:0005488,binding; GO:0017076,purine nucleotide binding; GO:0030554,adenyl nucleotide binding; GO:0032553,rib…	PF07714.20:Protein tyrosine and serine/threonine kinase	--	--	--
Zm00001eb282360	6.30187	17.5561	1.39451	up	K13430 serine/threonine-protein kinase PBS1 [EC:2.7.11.1] | (RefSeq) serine/threonine-protein kinase NAK (A)	ko04626: Plant-pathogen interaction	Receptor-like protein kinase HERK 1 precursor [Zea mays]	HERK_ARATH RecName: Full=Receptor-like protein kinase HERK 1; EC=2.7.11.-; AltName: Full=Protein HERCULES RECEPTOR KINASE 1; Flags: Precursor;	A0A1D6LYS3_MAIZE SubName: Full=Putative receptor-like protein kinase family protein {ECO:0000313|EMBL:AQK84269.1};	Serine/threonine protein kinase	GO:0016021,integral component of membrane; GO:0005886,plasma membrane; GO:0009506,plasmodesma; GO:0005524,ATP binding; GO:0004672,protein kinase activity; GO:0004674,protein serine/threonine kinase activity; GO:0004714,transmembrane receptor protein tyrosine kinase activity; GO:0046777,protein autophosphorylation; GO:0009741,response to brassinosteroid; GO:0009826,unidimensional cell growth; GO:0…	PF07714.20:Protein tyrosine and serine/threonine kinase	--	--	--
Zm00001eb291070	12.6747	35.4209	1.39864	up	K13430 serine/threonine-protein kinase PBS1 [EC:2.7.11.1] | (RefSeq) serine/threonine-protein kinase NAK (A)	ko04626: Plant-pathogen interaction	probable leucine-rich repeat receptor-like protein kinase At5g49770 [Zea mays]	HPCA1_ARATH RecName: Full=Leucine-rich repeat receptor protein kinase HPCA1 {ECO:0000305}; EC=2.7.11.1 {ECO:0000269|PubMed:32076270}; AltName: Full=Protein HYDROGEN-PEROXIDE-INDUCED CALCIUM INCREASES 1 {ECO:0000303|PubMed:32076270}; Flags: Precursor;	A0A804UC00_MAIZE RecName: Full=Protein kinase domain-containing protein {ECO:0000259|PROSITE:PS50011};	--	GO:0016021,integral component of membrane; GO:0000325,plant-type vacuole; GO:0005886,plasma membrane; GO:0009536,plastid; GO:0005524,ATP binding; GO:0016301,kinase activity; GO:0004675,transmembrane receptor protein serine/threonine kinase activity; GO:0009593,detection of chemical stimulus; GO:1901528,hydrogen peroxide mediated signaling pathway involved in stomatal movement; GO:0046777,protein …	PF13855.9:Leucine rich repeat	--	--	--
Zm00001eb099320	0.8266	2.87337	1.7129	up	K13430 serine/threonine-protein kinase PBS1 [EC:2.7.11.1] | (RefSeq) serine/threonine-protein kinase NAK (A)	ko04626: Plant-pathogen interaction	putative receptor-like protein kinase At4g00960 [Zea mays]	CRK43_ARATH RecName: Full=Cysteine-rich receptor-like protein kinase 43 {ECO:0000305}; Short=Cysteine-rich RLK43 {ECO:0000305}; EC=2.7.11.1 {ECO:0000250|UniProtKB:O48814};	A0A804MN87_MAIZE RecName: Full=Protein kinase domain-containing protein {ECO:0000259|PROSITE:PS50011};	Serine/threonine protein kinase	GO:0005524,ATP binding; GO:0004674,protein serine/threonine kinase activity; GO:0006468,protein phosphorylation; GO:0000166,nucleotide binding; GO:0003674,molecular_function; GO:0005488,binding; GO:0017076,purine nucleotide binding; GO:0030554,adenyl nucleotide binding; GO:0032553,ribonucleotide binding; GO:0032555,purine ribonucleotide binding; GO:0032559,adenyl ribonucleotide binding; GO:003563…	PF07714.20:Protein tyrosine and serine/threonine kinase	--	--	--
Zm00001eb232420	0.347167	1.20757	1.7142	up	K13430 serine/threonine-protein kinase PBS1 [EC:2.7.11.1] | (RefSeq) serine/threonine-protein kinase NAK (A)	ko04626: Plant-pathogen interaction	probable LRR receptor-like serine/threonine-protein kinase At1g05700 isoform X2 [Zea mays]	Y1570_ARATH RecName: Full=Probable LRR receptor-like serine/threonine-protein kinase At1g05700; EC=2.7.11.1; Flags: Precursor;	A0A804PEV3_MAIZE RecName: Full=Protein kinase domain-containing protein {ECO:0000259|PROSITE:PS50011};	--	GO:0016021,integral component of membrane; GO:0005524,ATP binding; GO:0106310,protein serine kinase activity; GO:0004674,protein serine/threonine kinase activity; GO:0006468,protein phosphorylation; GO:0000166,nucleotide binding; GO:0003674,molecular_function; GO:0005488,binding; GO:0017076,purine nucleotide binding; GO:0030554,adenyl nucleotide binding; GO:0032553,ribonucleotide binding; GO:0032…	PF12819.10:Malectin-like domain	--	--	--
Zm00001eb312330	13.6964	48.9015	1.75132	up	K13430 serine/threonine-protein kinase PBS1 [EC:2.7.11.1] | (RefSeq) serine/threonine-protein kinase NAK (A)	ko04626: Plant-pathogen interaction	putative protein kinase superfamily protein [Zea mays]	CRK43_ARATH RecName: Full=Cysteine-rich receptor-like protein kinase 43 {ECO:0000305}; Short=Cysteine-rich RLK43 {ECO:0000305}; EC=2.7.11.1 {ECO:0000250|UniProtKB:O48814};	B4FND9_MAIZE SubName: Full=Protein kinase superfamily protein {ECO:0000313|EMBL:ONM54921.1};	Serine/threonine protein kinase	GO:0005524,ATP binding; GO:0004674,protein serine/threonine kinase activity; GO:0006468,protein phosphorylation; GO:0000166,nucleotide binding; GO:0003674,molecular_function; GO:0005488,binding; GO:0017076,purine nucleotide binding; GO:0030554,adenyl nucleotide binding; GO:0032553,ribonucleotide binding; GO:0032555,purine ribonucleotide binding; GO:0032559,adenyl ribonucleotide binding; GO:003563…	PF07714.20:Protein tyrosine and serine/threonine kinase	--	--	--
Zm00001eb177830	0.441233	1.69787	1.85968	up	K13430 serine/threonine-protein kinase PBS1 [EC:2.7.11.1] | (RefSeq) serine/threonine-protein kinase NAK (A)	ko04626: Plant-pathogen interaction	putative WAK-related receptor-like protein kinase family protein precursor [Zea mays]	WAKLQ_ARATH RecName: Full=Wall-associated receptor kinase-like 20; EC=2.7.11.-; Flags: Precursor;	C0P4E2_MAIZE SubName: Full=Wall-associated receptor kinase-like 20 {ECO:0000313|EMBL:AQK52046.1};	Serine/threonine protein kinase	GO:0016021,integral component of membrane; GO:0005886,plasma membrane; GO:0005524,ATP binding; GO:0106310,protein serine kinase activity; GO:0004674,protein serine/threonine kinase activity; GO:0007166,cell surface receptor signaling pathway; GO:0006468,protein phosphorylation; GO:0000166,nucleotide binding; GO:0003674,molecular_function; GO:0005488,binding; GO:0017076,purine nucleotide binding; …	PF00069.28:Protein kinase domain	--	--	--
Zm00001eb323310	0.358367	1.42087	1.90519	up	K13430 serine/threonine-protein kinase PBS1 [EC:2.7.11.1] | (RefSeq) serine/threonine-protein kinase NAK (A)	ko04626: Plant-pathogen interaction	uncharacterized protein LOC100272959 isoform X1 [Zea mays]	CRK6_ORYSJ RecName: Full=Cysteine-rich receptor-like protein kinase 6 {ECO:0000305}; Short=Cysteine-rich RLK6 {ECO:0000305}; EC=2.7.11.- {ECO:0000305}; Flags: Precursor;	A0A804QGU3_MAIZE SubName: Full=Uncharacterized protein {ECO:0000313|EnsemblPlants:Zm00001eb323310_P001};	--	GO:0016021,integral component of membrane; GO:0005886,plasma membrane; GO:0005524,ATP binding; GO:0004672,protein kinase activity; GO:0004674,protein serine/threonine kinase activity; GO:0042742,defense response to bacterium; GO:0006468,protein phosphorylation; GO:0000166,nucleotide binding; GO:0003674,molecular_function; GO:0005488,binding; GO:0017076,purine nucleotide binding; GO:0030554,adenyl…	PF00069.28:Protein kinase domain	--	--	--
Zm00001eb273340	6.9228	39.0264	2.41137	up	K13430 serine/threonine-protein kinase PBS1 [EC:2.7.11.1] | (RefSeq) serine/threonine-protein kinase NAK (A)	ko04626: Plant-pathogen interaction	putative cysteine-rich receptor-like protein kinase 23 isoform X3 [Zea mays]	CRK23_ARATH RecName: Full=Putative cysteine-rich receptor-like protein kinase 23; Short=Cysteine-rich RLK23; EC=2.7.11.-; Flags: Precursor;	A0A804PV78_MAIZE RecName: Full=Protein kinase domain-containing protein {ECO:0000259|PROSITE:PS50011};	--	GO:0016021,integral component of membrane; GO:0005886,plasma membrane; GO:0005524,ATP binding; GO:0106310,protein serine kinase activity; GO:0004674,protein serine/threonine kinase activity; GO:0042742,defense response to bacterium; GO:0006468,protein phosphorylation; GO:0000166,nucleotide binding; GO:0003674,molecular_function; GO:0005488,binding; GO:0017076,purine nucleotide binding; GO:0030554…	PF00069.28:Protein kinase domain	--	--	--
Zm00001eb357100	1.07053	0.3042	-1.90124	down	K13430 serine/threonine-protein kinase PBS1 [EC:2.7.11.1] | (RefSeq) serine/threonine-protein kinase PBS1 isoform X1 (A)	ko04626: Plant-pathogen interaction	uncharacterized protein LOC100216601 [Zea mays]	PUB34_ARATH RecName: Full=U-box domain-containing protein 34; AltName: Full=Plant U-box protein 34; Includes: RecName: Full=E3 ubiquitin ligase; EC=2.3.2.27; AltName: Full=RING-type E3 ubiquitin transferase {ECO:0000305}; Includes: RecName: Full=Serine/threonine-protein kinase; EC=2.7.11.-;	B4FIT9_MAIZE RecName: Full=Protein kinase domain-containing protein {ECO:0000259|PROSITE:PS50011};	Serine/threonine protein kinase	GO:0005524,ATP binding; GO:0106310,protein serine kinase activity; GO:0004674,protein serine/threonine kinase activity; GO:0004842,ubiquitin-protein transferase activity; GO:0006468,protein phosphorylation; GO:0000166,nucleotide binding; GO:0003674,molecular_function; GO:0005488,binding; GO:0017076,purine nucleotide binding; GO:0030554,adenyl nucleotide binding; GO:0032553,ribonucleotide binding;…	PF00069.28:Protein kinase domain	--	--	--
Zm00001eb394290	0.935733	0.390267	-1.34464	down	K13430 serine/threonine-protein kinase PBS1 [EC:2.7.11.1] | (RefSeq) serine/threonine-protein kinase PBS1 isoform X1 (A)	ko04626: Plant-pathogen interaction	unknown [Zea mays]	PBL15_ARATH RecName: Full=Probable serine/threonine-protein kinase PBL15 {ECO:0000305}; EC=2.7.11.1 {ECO:0000305}; AltName: Full=PBS1-like protein 15 {ECO:0000303|PubMed:20413097};	A0A804R795_MAIZE RecName: Full=Protein kinase domain-containing protein {ECO:0000259|PROSITE:PS50011};	Serine/threonine protein kinase	GO:0005886,plasma membrane; GO:0005524,ATP binding; GO:0016301,kinase activity; GO:0106310,protein serine kinase activity; GO:0004674,protein serine/threonine kinase activity; GO:0006952,defense response; GO:0006468,protein phosphorylation; GO:1901141,regulation of lignin biosynthetic process; GO:0000166,nucleotide binding; GO:0003674,molecular_function; GO:0005488,binding; GO:0017076,purine nucl…	PF00069.28:Protein kinase domain	--	--	--
Zm00001eb273900	3.62367	8.1276	1.08178	up	K13430 serine/threonine-protein kinase PBS1 [EC:2.7.11.1] | (RefSeq) serine/threonine-protein kinase PBS1 isoform X1 (A)	ko04626: Plant-pathogen interaction	serine/threonine-protein kinase receptor [Zea mays]	CRPK1_ARATH RecName: Full=Cold-responsive protein kinase 1 {ECO:0000303|PubMed:28344081}; EC=2.7.11.1 {ECO:0000255|PROSITE-ProRule:PRU00159, ECO:0000269|PubMed:28344081};	C0PKQ4_MAIZE SubName: Full=Protein kinase superfamily protein {ECO:0000313|EMBL:AQK81475.1};	Serine/threonine protein kinase	GO:0005634,nucleus; GO:0005886,plasma membrane; GO:0005524,ATP binding; GO:0106310,protein serine kinase activity; GO:0004674,protein serine/threonine kinase activity; GO:0046777,protein autophosphorylation; GO:0009409,response to cold; GO:0050826,response to freezing; GO:0009625,response to insect; GO:0002237,response to molecule of bacterial origin; GO:0000166,nucleotide binding; GO:0003674,mol…	PF00069.28:Protein kinase domain	--	--	--
Zm00001eb324630	1.75783	4.0103	1.10662	up	K13430 serine/threonine-protein kinase PBS1 [EC:2.7.11.1] | (RefSeq) serine/threonine-protein kinase PBS1 isoform X1 (A)	ko04626: Plant-pathogen interaction	putative symbiosis receptor-like kinase precursor [Zea mays]	NORK_MEDTR RecName: Full=Nodulation receptor kinase; EC=2.7.11.1 {ECO:0000269|PubMed:26839127}; AltName: Full=Does not make infections protein 2; AltName: Full=MtSYMRK; AltName: Full=Symbiosis receptor-like kinase; Flags: Precursor;	Q208N5_MAIZE SubName: Full=Putative symbiosis receptor-like kinase {ECO:0000313|EMBL:ABD67490.1};	--	GO:0016021,integral component of membrane; GO:0005524,ATP binding; GO:0004672,protein kinase activity; GO:0106310,protein serine kinase activity; GO:0004674,protein serine/threonine kinase activity; GO:0009877,nodulation; GO:0046777,protein autophosphorylation; GO:0000166,nucleotide binding; GO:0003674,molecular_function; GO:0005488,binding; GO:0017076,purine nucleotide binding; GO:0030554,adenyl…	PF07714.20:Protein tyrosine and serine/threonine kinase	--	--	--
Zm00001eb431130	4.9958	12.822	1.27657	up	K13430 serine/threonine-protein kinase PBS1 [EC:2.7.11.1] | (RefSeq) serine/threonine-protein kinase PBS1 isoform X1 (A)	ko04626: Plant-pathogen interaction	serine/threonine-protein kinase receptor [Zea mays]	CRPK1_ARATH RecName: Full=Cold-responsive protein kinase 1 {ECO:0000303|PubMed:28344081}; EC=2.7.11.1 {ECO:0000255|PROSITE-ProRule:PRU00159, ECO:0000269|PubMed:28344081};	B6SGP4_MAIZE SubName: Full=Serine/threonine-protein kinase receptor {ECO:0000313|EMBL:ACG24027.1};	Serine/threonine protein kinase	GO:0005634,nucleus; GO:0005886,plasma membrane; GO:0005524,ATP binding; GO:0106310,protein serine kinase activity; GO:0004674,protein serine/threonine kinase activity; GO:0046777,protein autophosphorylation; GO:0009409,response to cold; GO:0050826,response to freezing; GO:0009625,response to insect; GO:0002237,response to molecule of bacterial origin; GO:0000166,nucleotide binding; GO:0003674,mol…	PF00069.28:Protein kinase domain	--	--	--
Zm00001eb070460	16.2981	44.7623	1.37402	up	K13430 serine/threonine-protein kinase PBS1 [EC:2.7.11.1] | (RefSeq) serine/threonine-protein kinase PBS1 isoform X1 (A)	ko04626: Plant-pathogen interaction	putative protein kinase superfamily protein [Zea mays]	CRPK1_ARATH RecName: Full=Cold-responsive protein kinase 1 {ECO:0000303|PubMed:28344081}; EC=2.7.11.1 {ECO:0000255|PROSITE-ProRule:PRU00159, ECO:0000269|PubMed:28344081};	A0A1D6DZ79_MAIZE SubName: Full=Protein kinase superfamily protein {ECO:0000313|EMBL:ONM13833.1};	Serine/threonine protein kinase	GO:0005634,nucleus; GO:0005886,plasma membrane; GO:0005524,ATP binding; GO:0106310,protein serine kinase activity; GO:0004674,protein serine/threonine kinase activity; GO:0046777,protein autophosphorylation; GO:0009409,response to cold; GO:0050826,response to freezing; GO:0009625,response to insect; GO:0002237,response to molecule of bacterial origin; GO:0000166,nucleotide binding; GO:0003674,mol…	PF00069.28:Protein kinase domain	--	--	--
Zm00001eb254930	0.5744	1.58233	1.37748	up	K13430 serine/threonine-protein kinase PBS1 [EC:2.7.11.1] | (RefSeq) serine/threonine-protein kinase PBS1 isoform X1 (A)	ko04626: Plant-pathogen interaction	L-type lectin-domain containing receptor kinase IX.1 [Zea mays]	LRK91_ARATH RecName: Full=L-type lectin-domain containing receptor kinase IX.1 {ECO:0000303|PubMed:19773388}; Short=LecRK-IX.1 {ECO:0000303|PubMed:19773388}; EC=2.7.11.1 {ECO:0000255|PROSITE-ProRule:PRU00159}; Flags: Precursor;	A0A1D6HKI7_MAIZE SubName: Full=L-type lectin-domain containing receptor kinase IX.1 {ECO:0000313|EMBL:AQK74941.1};	--	GO:0016021,integral component of membrane; GO:0005886,plasma membrane; GO:0005524,ATP binding; GO:0030246,carbohydrate binding; GO:0106310,protein serine kinase activity; GO:0004675,transmembrane receptor protein serine/threonine kinase activity; GO:0042742,defense response to bacterium; GO:0002229,defense response to oomycetes; GO:0010942,positive regulation of cell death; GO:0010726,positive re…	PF00069.28:Protein kinase domain	--	--	--
Zm00001eb405150	2.3427	7.43923	1.58375	up	K13430 serine/threonine-protein kinase PBS1 [EC:2.7.11.1] | (RefSeq) serine/threonine-protein kinase PBS1 isoform X1 (A)	ko04626: Plant-pathogen interaction	putative lectin-domain receptor-like protein kinase family protein [Zea mays]	LRK91_ARATH RecName: Full=L-type lectin-domain containing receptor kinase IX.1 {ECO:0000303|PubMed:19773388}; Short=LecRK-IX.1 {ECO:0000303|PubMed:19773388}; EC=2.7.11.1 {ECO:0000255|PROSITE-ProRule:PRU00159}; Flags: Precursor;	B4F902_MAIZE SubName: Full=L-type lectin-domain containing receptor kinase IX.1 {ECO:0000313|EMBL:AQK38716.1};	--	GO:0016021,integral component of membrane; GO:0005886,plasma membrane; GO:0005524,ATP binding; GO:0030246,carbohydrate binding; GO:0106310,protein serine kinase activity; GO:0004675,transmembrane receptor protein serine/threonine kinase activity; GO:0042742,defense response to bacterium; GO:0002229,defense response to oomycetes; GO:0010942,positive regulation of cell death; GO:0010726,positive re…	PF00139.22:Legume lectin domain	--	--	--
Zm00001eb252380	0.587433	2.31773	1.89647	up	K13430 serine/threonine-protein kinase PBS1 [EC:2.7.11.1] | (RefSeq) serine/threonine-protein kinase PBS1 isoform X1 (A)	ko04626: Plant-pathogen interaction	serine/threonine-protein kinase receptor [Zea mays]	CRK10_ARATH RecName: Full=Cysteine-rich receptor-like protein kinase 10; Short=Cysteine-rich RLK10; EC=2.7.11.-; AltName: Full=Receptor-like protein kinase 4; Flags: Precursor;	A0A1D6HHV9_MAIZE SubName: Full=Sister of liguleless narrow1 {ECO:0000313|EMBL:AQK74106.1};	--	GO:0005829,cytosol; GO:0016021,integral component of membrane; GO:0005886,plasma membrane; GO:0005524,ATP binding; GO:0106310,protein serine kinase activity; GO:0004674,protein serine/threonine kinase activity; GO:0042742,defense response to bacterium; GO:0006468,protein phosphorylation; GO:0000166,nucleotide binding; GO:0003674,molecular_function; GO:0005488,binding; GO:0017076,purine nucleotide…	PF07714.20:Protein tyrosine and serine/threonine kinase	--	--	--
Zm00001eb352780	0.158833	1.00393	2.57994	up	K13430 serine/threonine-protein kinase PBS1 [EC:2.7.11.1] | (RefSeq) serine/threonine-protein kinase PBS1 isoform X1 (A)	ko04626: Plant-pathogen interaction	Receptor-like serine/threonine-protein kinase SD1-8 precursor [Zea mays]	SD18_ARATH RecName: Full=Receptor-like serine/threonine-protein kinase SD1-8; EC=2.7.11.1; AltName: Full=Arabidopsis thaliana receptor kinase 3; AltName: Full=S-domain-1 (SD1) receptor kinase 8; Short=SD1-8; Flags: Precursor;	A0A1D6FSS9_MAIZE RecName: Full=Receptor-like serine/threonine-protein kinase {ECO:0000256|PIRNR:PIRNR000641}; EC=2.7.11.1 {ECO:0000256|PIRNR:PIRNR000641};	--	GO:0016021,integral component of membrane; GO:0005886,plasma membrane; GO:0009506,plasmodesma; GO:0005773,vacuole; GO:0005524,ATP binding; GO:0030246,carbohydrate binding; GO:0106310,protein serine kinase activity; GO:0004674,protein serine/threonine kinase activity; GO:0004675,transmembrane receptor protein serine/threonine kinase activity; GO:0031625,ubiquitin protein ligase binding; GO:0006468…	PF07714.20:Protein tyrosine and serine/threonine kinase	--	--	--
Zm00001eb022810	0.431133	2.97987	2.7067	up	K13430 serine/threonine-protein kinase PBS1 [EC:2.7.11.1] | (RefSeq) serine/threonine-protein kinase PBS1 isoform X1 (A)	ko04626: Plant-pathogen interaction	U-box domain-containing protein 70 isoform X1 [Zea mays]	PUB70_ORYSJ RecName: Full=U-box domain-containing protein 70 {ECO:0000303|PubMed:19825583}; Short=OsPUB70 {ECO:0000303|PubMed:19825583}; AltName: Full=Plant U-box protein 70 {ECO:0000305}; AltName: Full=Receptor-like cytoplasmic kinase 197 {ECO:0000303|PubMed:19825577}; Short=OsRLCK197 {ECO:0000303|PubMed:19825577}; Includes: RecName: Full=E3 ubiquitin ligase {ECO:0000305}; EC=2.3.2.27 {ECO:00003…	A0A317YA95_MAIZE SubName: Full=U-box domain-containing protein 33 {ECO:0000313|EMBL:PWZ55569.1};	--	GO:0043229,intracellular organelle; GO:0005524,ATP binding; GO:0106310,protein serine kinase activity; GO:0004674,protein serine/threonine kinase activity; GO:0004842,ubiquitin-protein transferase activity; GO:0006468,protein phosphorylation; GO:0000166,nucleotide binding; GO:0003674,molecular_function; GO:0005488,binding; GO:0017076,purine nucleotide binding; GO:0030554,adenyl nucleotide binding…	PF00069.28:Protein kinase domain	--	--	--
Zm00001eb011250	0.2072	1.79237	3.03054	up	K13430 serine/threonine-protein kinase PBS1 [EC:2.7.11.1] | (RefSeq) serine/threonine-protein kinase PBS1 isoform X1 (A)	ko04626: Plant-pathogen interaction	L-type lectin-domain containing receptor kinase IV.2 [Zea mays]	SIT2_ORYSJ RecName: Full=L-type lectin-domain containing receptor kinase SIT2 {ECO:0000305}; EC=2.7.11.1 {ECO:0000250|UniProtKB:Q6H7D2}; AltName: Full=Protein SALT INTOLERANCE 2 {ECO:0000303|PubMed:24907341}; Flags: Precursor;	A0A804LHE5_MAIZE RecName: Full=Protein kinase domain-containing protein {ECO:0000259|PROSITE:PS50011};	--	GO:0016021,integral component of membrane; GO:0005886,plasma membrane; GO:0005524,ATP binding; GO:0030246,carbohydrate binding; GO:0106310,protein serine kinase activity; GO:0004675,transmembrane receptor protein serine/threonine kinase activity; GO:1901001,negative regulation of response to salt stress; GO:0006468,protein phosphorylation; GO:0000166,nucleotide binding; GO:0003674,molecular_funct…	PF00139.22:Legume lectin domain	--	--	--
Zm00001eb375460	2.59033	1.03463	-1.40743	down	K13430 serine/threonine-protein kinase PBS1 [EC:2.7.11.1] | (RefSeq) uncharacterized protein LOC100283091 (A)	ko04626: Plant-pathogen interaction	Wall-associated receptor kinase 3 precursor [Zea mays]	WAK3_ARATH RecName: Full=Wall-associated receptor kinase 3; EC=2.7.11.-; Flags: Precursor;	A0A804R0J6_MAIZE RecName: Full=Protein kinase domain-containing protein {ECO:0000259|PROSITE:PS50011};	--	GO:0016021,integral component of membrane; GO:0005886,plasma membrane; GO:0005524,ATP binding; GO:0005509,calcium ion binding; GO:0030247,polysaccharide binding; GO:0106310,protein serine kinase activity; GO:0004674,protein serine/threonine kinase activity; GO:0007166,cell surface receptor signaling pathway; GO:0006468,protein phosphorylation; GO:0000166,nucleotide binding; GO:0003674,molecular_f…	PF00069.28:Protein kinase domain	--	--	--
Zm00001eb297420	1.6941	0.850867	-1.07804	down	K13430 serine/threonine-protein kinase PBS1 [EC:2.7.11.1] | (RefSeq) uncharacterized protein LOC100283091 (A)	ko04626: Plant-pathogen interaction	inactive protein kinase SELMODRAFT_444075 [Zea mays]	Y4407_SELML RecName: Full=Inactive protein kinase SELMODRAFT_444075;	A0A1D6MEA7_MAIZE SubName: Full=Protein kinase protein with adenine nucleotide alpha hydrolase-like domain {ECO:0000313|EMBL:AQK88983.1};	Serine/threonine protein kinase	GO:0005524,ATP binding; GO:0004672,protein kinase activity; GO:0006468,protein phosphorylation; GO:0000166,nucleotide binding; GO:0003674,molecular_function; GO:0005488,binding; GO:0017076,purine nucleotide binding; GO:0030554,adenyl nucleotide binding; GO:0032553,ribonucleotide binding; GO:0032555,purine ribonucleotide binding; GO:0032559,adenyl ribonucleotide binding; GO:0035639,purine ribonucl…	PF07714.20:Protein tyrosine and serine/threonine kinase	--	--	--
Zm00001eb274440	11.7271	25.1553	1.01734	up	K13430 serine/threonine-protein kinase PBS1 [EC:2.7.11.1] | (RefSeq) uncharacterized protein LOC100283091 (A)	ko04626: Plant-pathogen interaction	Protein kinase superfamily protein [Zea mays]	PBL17_ARATH RecName: Full=Probable serine/threonine-protein kinase PBL17 {ECO:0000305}; EC=2.7.11.1 {ECO:0000305}; AltName: Full=PBS1-like protein 17 {ECO:0000303|PubMed:20413097};	A0A1D6LQ65_MAIZE SubName: Full=Protein kinase superfamily protein {ECO:0000313|EMBL:AQK81626.1};	Serine/threonine protein kinase	GO:0005886,plasma membrane; GO:0005524,ATP binding; GO:0106310,protein serine kinase activity; GO:0004674,protein serine/threonine kinase activity; GO:0006952,defense response; GO:0006468,protein phosphorylation; GO:0000166,nucleotide binding; GO:0003674,molecular_function; GO:0005488,binding; GO:0017076,purine nucleotide binding; GO:0030554,adenyl nucleotide binding; GO:0032553,ribonucleotide bi…	--	--	--	--
Zm00001eb230110	6.01393	13.0918	1.03773	up	K13430 serine/threonine-protein kinase PBS1 [EC:2.7.11.1] | (RefSeq) uncharacterized protein LOC100283091 (A)	ko04626: Plant-pathogen interaction	serine/threonine-protein kinase Cx32 isoform 1 [Zea mays]	PIX13_ARATH RecName: Full=Probable serine/threonine-protein kinase PIX13 {ECO:0000305}; EC=2.7.11.1 {ECO:0000305};	B6SUF3_MAIZE SubName: Full=Serine/threonine-protein kinase Cx32 {ECO:0000313|EMBL:ACG28486.1};	Serine/threonine protein kinase	GO:0005634,nucleus; GO:0005886,plasma membrane; GO:0005524,ATP binding; GO:0106310,protein serine kinase activity; GO:0004674,protein serine/threonine kinase activity; GO:0006952,defense response; GO:0006468,protein phosphorylation; GO:0000166,nucleotide binding; GO:0003674,molecular_function; GO:0005488,binding; GO:0017076,purine nucleotide binding; GO:0030554,adenyl nucleotide binding; GO:00325…	PF07714.20:Protein tyrosine and serine/threonine kinase	--	--	--
Zm00001eb350660	11.2394	24.8919	1.06344	up	K13430 serine/threonine-protein kinase PBS1 [EC:2.7.11.1] | (RefSeq) uncharacterized protein LOC100283091 (A)	ko04626: Plant-pathogen interaction	putative leucine-rich repeat receptor-like protein kinase family protein precursor [Zea mays]	HPCA1_ARATH RecName: Full=Leucine-rich repeat receptor protein kinase HPCA1 {ECO:0000305}; EC=2.7.11.1 {ECO:0000269|PubMed:32076270}; AltName: Full=Protein HYDROGEN-PEROXIDE-INDUCED CALCIUM INCREASES 1 {ECO:0000303|PubMed:32076270}; Flags: Precursor;	B6SP14_MAIZE SubName: Full=Putative leucine-rich repeat receptor-like protein kinase family protein {ECO:0000313|EMBL:AQK94061.1}; SubName: Full=Receptor protein kinase-like {ECO:0000313|EMBL:ACG26597.1};	--	GO:0016021,integral component of membrane; GO:0000325,plant-type vacuole; GO:0005886,plasma membrane; GO:0009536,plastid; GO:0005524,ATP binding; GO:0016301,kinase activity; GO:0004675,transmembrane receptor protein serine/threonine kinase activity; GO:0009593,detection of chemical stimulus; GO:1901528,hydrogen peroxide mediated signaling pathway involved in stomatal movement; GO:0046777,protein …	PF07714.20:Protein tyrosine and serine/threonine kinase	--	--	--
Zm00001eb228010	9.83883	22.1538	1.08524	up	K13430 serine/threonine-protein kinase PBS1 [EC:2.7.11.1] | (RefSeq) uncharacterized protein LOC100283091 (A)	ko04626: Plant-pathogen interaction	Probable serine/threonine-protein kinase PBL19 [Zea mays]	PBL19_ARATH RecName: Full=Probable serine/threonine-protein kinase PBL19 {ECO:0000305}; EC=2.7.11.1 {ECO:0000305}; AltName: Full=PBS1-like protein 19 {ECO:0000303|PubMed:20413097};	A0A804PD84_MAIZE RecName: Full=Protein kinase domain-containing protein {ECO:0000259|PROSITE:PS50011};	Serine/threonine protein kinase	GO:0005886,plasma membrane; GO:0009536,plastid; GO:0005524,ATP binding; GO:0106310,protein serine kinase activity; GO:0004674,protein serine/threonine kinase activity; GO:0045087,innate immune response; GO:0006468,protein phosphorylation; GO:0000166,nucleotide binding; GO:0003674,molecular_function; GO:0005488,binding; GO:0017076,purine nucleotide binding; GO:0030554,adenyl nucleotide binding; GO…	PF07714.20:Protein tyrosine and serine/threonine kinase	--	--	--
Zm00001eb078090	4.7473	11.0815	1.13922	up	K13430 serine/threonine-protein kinase PBS1 [EC:2.7.11.1] | (RefSeq) uncharacterized protein LOC100283091 (A)	ko04626: Plant-pathogen interaction	uncharacterized LOC100382341 [Zea mays]	CRCK3_ARATH RecName: Full=Calmodulin-binding receptor-like cytoplasmic kinase 3; EC=2.7.11.1; Flags: Precursor;	C0P6Q2_MAIZE RecName: Full=Protein kinase domain-containing protein {ECO:0000259|PROSITE:PS50011};	Serine/threonine protein kinase	GO:0005737,cytoplasm; GO:0005886,plasma membrane; GO:0005524,ATP binding; GO:0004672,protein kinase activity; GO:0106310,protein serine kinase activity; GO:0004674,protein serine/threonine kinase activity; GO:0004714,transmembrane receptor protein tyrosine kinase activity; GO:0046777,protein autophosphorylation; GO:0000166,nucleotide binding; GO:0003674,molecular_function; GO:0005488,binding; GO:…	PF07714.20:Protein tyrosine and serine/threonine kinase	--	--	--
Zm00001eb103540	9.60803	22.8584	1.16659	up	K13430 serine/threonine-protein kinase PBS1 [EC:2.7.11.1] | (RefSeq) uncharacterized protein LOC100283091 (A)	ko04626: Plant-pathogen interaction	serine/threonine-protein kinase NAK [Zea mays]	PBL19_ARATH RecName: Full=Probable serine/threonine-protein kinase PBL19 {ECO:0000305}; EC=2.7.11.1 {ECO:0000305}; AltName: Full=PBS1-like protein 19 {ECO:0000303|PubMed:20413097};	B6STX9_MAIZE SubName: Full=Serine/threonine-protein kinase NAK {ECO:0000313|EMBL:ACG28312.1};	Serine/threonine protein kinase	GO:0005886,plasma membrane; GO:0009536,plastid; GO:0005524,ATP binding; GO:0106310,protein serine kinase activity; GO:0004674,protein serine/threonine kinase activity; GO:0045087,innate immune response; GO:0006468,protein phosphorylation; GO:0000166,nucleotide binding; GO:0003674,molecular_function; GO:0005488,binding; GO:0017076,purine nucleotide binding; GO:0030554,adenyl nucleotide binding; GO…	PF07714.20:Protein tyrosine and serine/threonine kinase	--	--	--
Zm00001eb201880	5.88243	14.1538	1.1835	up	K13430 serine/threonine-protein kinase PBS1 [EC:2.7.11.1] | (RefSeq) uncharacterized protein LOC100283091 (A)	ko04626: Plant-pathogen interaction	hypothetical protein ZEAMMB73_Zm00001d053119 [Zea mays]	WAK3_ARATH RecName: Full=Wall-associated receptor kinase 3; EC=2.7.11.-; Flags: Precursor;	A0A1D6QM93_MAIZE SubName: Full=Uncharacterized protein {ECO:0000313|EMBL:AQK58790.1};	--	GO:0016021,integral component of membrane; GO:0005886,plasma membrane; GO:0005524,ATP binding; GO:0005509,calcium ion binding; GO:0030247,polysaccharide binding; GO:0106310,protein serine kinase activity; GO:0004674,protein serine/threonine kinase activity; GO:0007166,cell surface receptor signaling pathway; GO:0006468,protein phosphorylation; GO:0000166,nucleotide binding; GO:0003674,molecular_f…	PF00069.28:Protein kinase domain	--	--	--
Zm00001eb186250	2.3701	5.8584	1.22166	up	K13430 serine/threonine-protein kinase PBS1 [EC:2.7.11.1] | (RefSeq) uncharacterized protein LOC100283091 (A)	ko04626: Plant-pathogen interaction	probable serine/threonine-protein kinase PBL19 [Zea mays]	PBL19_ARATH RecName: Full=Probable serine/threonine-protein kinase PBL19 {ECO:0000305}; EC=2.7.11.1 {ECO:0000305}; AltName: Full=PBS1-like protein 19 {ECO:0000303|PubMed:20413097};	A0A804NU25_MAIZE RecName: Full=Protein kinase domain-containing protein {ECO:0000259|PROSITE:PS50011};	Serine/threonine protein kinase	GO:0005886,plasma membrane; GO:0009536,plastid; GO:0005524,ATP binding; GO:0106310,protein serine kinase activity; GO:0004674,protein serine/threonine kinase activity; GO:0045087,innate immune response; GO:0006468,protein phosphorylation; GO:0000166,nucleotide binding; GO:0003674,molecular_function; GO:0005488,binding; GO:0017076,purine nucleotide binding; GO:0030554,adenyl nucleotide binding; GO…	PF07714.20:Protein tyrosine and serine/threonine kinase	--	--	--
Zm00001eb388840	1.16523	2.94787	1.25531	up	K13430 serine/threonine-protein kinase PBS1 [EC:2.7.11.1] | (RefSeq) uncharacterized protein LOC100283091 (A)	ko04626: Plant-pathogen interaction	Receptor-like protein kinase HERK 1 precursor [Zea mays]	HERK_ARATH RecName: Full=Receptor-like protein kinase HERK 1; EC=2.7.11.-; AltName: Full=Protein HERCULES RECEPTOR KINASE 1; Flags: Precursor;	K7VJK4_MAIZE SubName: Full=Putative receptor-like protein kinase family protein {ECO:0000313|EMBL:AQL05108.1};	Serine/threonine protein kinase	GO:0016021,integral component of membrane; GO:0005886,plasma membrane; GO:0009506,plasmodesma; GO:0005524,ATP binding; GO:0004672,protein kinase activity; GO:0004674,protein serine/threonine kinase activity; GO:0004714,transmembrane receptor protein tyrosine kinase activity; GO:0046777,protein autophosphorylation; GO:0009741,response to brassinosteroid; GO:0009826,unidimensional cell growth; GO:0…	PF07714.20:Protein tyrosine and serine/threonine kinase	--	--	--
Zm00001eb350460	6.62687	16.8602	1.2637	up	K13430 serine/threonine-protein kinase PBS1 [EC:2.7.11.1] | (RefSeq) uncharacterized protein LOC100283091 (A)	ko04626: Plant-pathogen interaction	putative prolin-rich extensin-like receptor protein kinase family protein [Zea mays]	PERK1_ARATH RecName: Full=Proline-rich receptor-like protein kinase PERK1; EC=2.7.11.1; AltName: Full=Proline-rich extensin-like receptor kinase 1; Short=AtPERK1;	B7ZXA1_MAIZE RecName: Full=Protein kinase domain-containing protein {ECO:0000259|PROSITE:PS50011};	Serine/threonine protein kinase	GO:0016021,integral component of membrane; GO:0005886,plasma membrane; GO:0005524,ATP binding; GO:0004672,protein kinase activity; GO:0106310,protein serine kinase activity; GO:0004674,protein serine/threonine kinase activity; GO:0046777,protein autophosphorylation; GO:0009620,response to fungus; GO:0009611,response to wounding; GO:0000166,nucleotide binding; GO:0003674,molecular_function; GO:000…	PF07714.20:Protein tyrosine and serine/threonine kinase	--	--	--
Zm00001eb048420	20.9486	55.1752	1.31391	up	K13430 serine/threonine-protein kinase PBS1 [EC:2.7.11.1] | (RefSeq) uncharacterized protein LOC100283091 (A)	ko04626: Plant-pathogen interaction	Protein kinase 2B chloroplastic [Zea mays]	PBL3_ARATH RecName: Full=Probable serine/threonine-protein kinase PBL3 {ECO:0000305}; EC=2.7.11.1 {ECO:0000305}; AltName: Full=PBS1-like protein 3 {ECO:0000303|PubMed:20413097}; AltName: Full=Protein kinase 2B {ECO:0000305};	A0A804LZU8_MAIZE RecName: Full=Protein kinase domain-containing protein {ECO:0000259|PROSITE:PS50011};	Serine/threonine protein kinase	GO:0005737,cytoplasm; GO:0005634,nucleus; GO:0005886,plasma membrane; GO:0005524,ATP binding; GO:0106310,protein serine kinase activity; GO:0004674,protein serine/threonine kinase activity; GO:0006952,defense response; GO:0006468,protein phosphorylation; GO:0000166,nucleotide binding; GO:0003674,molecular_function; GO:0005488,binding; GO:0017076,purine nucleotide binding; GO:0030554,adenyl nucleo…	PF07714.20:Protein tyrosine and serine/threonine kinase	--	--	--
Zm00001eb334620	1.60863	4.26213	1.3219	up	K13430 serine/threonine-protein kinase PBS1 [EC:2.7.11.1] | (RefSeq) uncharacterized protein LOC100283091 (A)	ko04626: Plant-pathogen interaction	Rust resistance kinase Lr10 [Zea mays]	LRK10_WHEAT RecName: Full=Rust resistance kinase Lr10 {ECO:0000312|EMBL:AAC49629.1}; EC=2.7.11.1; AltName: Full=Probable receptor-like serine/threonine-protein kinase LRK10; Flags: Precursor;	A0A3L6DIJ0_MAIZE RecName: Full=Non-specific serine/threonine protein kinase {ECO:0000256|ARBA:ARBA00012513}; EC=2.7.11.1 {ECO:0000256|ARBA:ARBA00012513};	Serine/threonine protein kinase	GO:0016021,integral component of membrane; GO:0005886,plasma membrane; GO:0005524,ATP binding; GO:0106310,protein serine kinase activity; GO:0004674,protein serine/threonine kinase activity; GO:0006468,protein phosphorylation; GO:0000166,nucleotide binding; GO:0003674,molecular_function; GO:0005488,binding; GO:0017076,purine nucleotide binding; GO:0030554,adenyl nucleotide binding; GO:0032553,rib…	PF07714.20:Protein tyrosine and serine/threonine kinase	--	--	--
Zm00001eb358970	0.6759	1.8583	1.37593	up	K13430 serine/threonine-protein kinase PBS1 [EC:2.7.11.1] | (RefSeq) uncharacterized protein LOC100283091 (A)	ko04626: Plant-pathogen interaction	putative protein kinase superfamily protein [Zea mays]	Y2296_ARATH RecName: Full=Probable receptor-like protein kinase At2g42960; EC=2.7.11.1;	A0A3L6DLT6_MAIZE SubName: Full=Putative receptor-like protein kinase {ECO:0000313|EMBL:PWZ09033.1};	Serine/threonine protein kinase	GO:0005829,cytosol; GO:0016021,integral component of membrane; GO:0005524,ATP binding; GO:0106310,protein serine kinase activity; GO:0004674,protein serine/threonine kinase activity; GO:0006468,protein phosphorylation; GO:0000166,nucleotide binding; GO:0003674,molecular_function; GO:0005488,binding; GO:0017076,purine nucleotide binding; GO:0030554,adenyl nucleotide binding; GO:0032553,ribonucleot…	PF00069.28:Protein kinase domain	--	--	--
Zm00001eb323640	0.176233	0.495333	1.40632	up	K13430 serine/threonine-protein kinase PBS1 [EC:2.7.11.1] | (RefSeq) uncharacterized protein LOC100283091 (A)	ko04626: Plant-pathogen interaction	G-type lectin S-receptor-like serine/threonine-protein kinase B120 [Zea mays]	SD18_ARATH RecName: Full=Receptor-like serine/threonine-protein kinase SD1-8; EC=2.7.11.1; AltName: Full=Arabidopsis thaliana receptor kinase 3; AltName: Full=S-domain-1 (SD1) receptor kinase 8; Short=SD1-8; Flags: Precursor;	A0A1D6IEI2_MAIZE RecName: Full=Receptor-like serine/threonine-protein kinase {ECO:0000256|PIRNR:PIRNR000641}; EC=2.7.11.1 {ECO:0000256|PIRNR:PIRNR000641};	--	GO:0016021,integral component of membrane; GO:0005886,plasma membrane; GO:0009506,plasmodesma; GO:0005773,vacuole; GO:0005524,ATP binding; GO:0030246,carbohydrate binding; GO:0106310,protein serine kinase activity; GO:0004674,protein serine/threonine kinase activity; GO:0004675,transmembrane receptor protein serine/threonine kinase activity; GO:0031625,ubiquitin protein ligase binding; GO:0006468…	PF07714.20:Protein tyrosine and serine/threonine kinase	--	--	--
Zm00001eb153370	5.0122	14.7221	1.46986	up	K13430 serine/threonine-protein kinase PBS1 [EC:2.7.11.1] | (RefSeq) uncharacterized protein LOC100283091 (A)	ko04626: Plant-pathogen interaction	proline-rich receptor-like protein kinase PERK2 [Zea mays]	PERK1_ARATH RecName: Full=Proline-rich receptor-like protein kinase PERK1; EC=2.7.11.1; AltName: Full=Proline-rich extensin-like receptor kinase 1; Short=AtPERK1;	A0A804NDK3_MAIZE RecName: Full=Protein kinase domain-containing protein {ECO:0000259|PROSITE:PS50011};	Serine/threonine protein kinase	GO:0016021,integral component of membrane; GO:0005886,plasma membrane; GO:0005524,ATP binding; GO:0004672,protein kinase activity; GO:0106310,protein serine kinase activity; GO:0004674,protein serine/threonine kinase activity; GO:0046777,protein autophosphorylation; GO:0009620,response to fungus; GO:0009611,response to wounding; GO:0000166,nucleotide binding; GO:0003674,molecular_function; GO:000…	PF07714.20:Protein tyrosine and serine/threonine kinase	--	--	--
Zm00001eb258370	0.481467	1.43843	1.49539	up	K13430 serine/threonine-protein kinase PBS1 [EC:2.7.11.1] | (RefSeq) uncharacterized protein LOC100283091 (A)	ko04626: Plant-pathogen interaction	putative WAK family receptor-like protein kinase precursor [Zea mays]	WAK3_ARATH RecName: Full=Wall-associated receptor kinase 3; EC=2.7.11.-; Flags: Precursor;	C4J0D3_MAIZE SubName: Full=Wall-associated receptor kinase-like 8 {ECO:0000313|EMBL:AQK75970.1};	--	GO:0016021,integral component of membrane; GO:0005886,plasma membrane; GO:0005524,ATP binding; GO:0005509,calcium ion binding; GO:0030247,polysaccharide binding; GO:0106310,protein serine kinase activity; GO:0004674,protein serine/threonine kinase activity; GO:0007166,cell surface receptor signaling pathway; GO:0006468,protein phosphorylation; GO:0000166,nucleotide binding; GO:0003674,molecular_f…	PF07714.20:Protein tyrosine and serine/threonine kinase	--	--	--
Zm00001eb075040	0.291833	1.02697	1.73193	up	K13430 serine/threonine-protein kinase PBS1 [EC:2.7.11.1] | (RefSeq) uncharacterized protein LOC100283091 (A)	ko04626: Plant-pathogen interaction	probable serine/threonine-protein kinase PBL19 [Zea mays]	PBL19_ARATH RecName: Full=Probable serine/threonine-protein kinase PBL19 {ECO:0000305}; EC=2.7.11.1 {ECO:0000305}; AltName: Full=PBS1-like protein 19 {ECO:0000303|PubMed:20413097};	A0A1D6E470_MAIZE SubName: Full=Putative receptor-like protein kinase {ECO:0000313|EMBL:ONM15310.1};	Serine/threonine protein kinase	GO:0005886,plasma membrane; GO:0009536,plastid; GO:0005524,ATP binding; GO:0106310,protein serine kinase activity; GO:0004674,protein serine/threonine kinase activity; GO:0045087,innate immune response; GO:0006468,protein phosphorylation; GO:0000166,nucleotide binding; GO:0003674,molecular_function; GO:0005488,binding; GO:0017076,purine nucleotide binding; GO:0030554,adenyl nucleotide binding; GO…	PF00069.28:Protein kinase domain	--	--	--
Zm00001eb069520	0.605967	2.41617	1.91158	up	K13430 serine/threonine-protein kinase PBS1 [EC:2.7.11.1] | (RefSeq) uncharacterized protein LOC100283091 (A)	ko04626: Plant-pathogen interaction	G-type lectin S-receptor-like serine/threonine-protein kinase B120 [Zea mays]	B120_ARATH RecName: Full=G-type lectin S-receptor-like serine/threonine-protein kinase B120; EC=2.7.11.1; Flags: Precursor;	A0A804M9W4_MAIZE RecName: Full=Receptor-like serine/threonine-protein kinase {ECO:0000256|PIRNR:PIRNR000641}; EC=2.7.11.1 {ECO:0000256|PIRNR:PIRNR000641};	--	GO:0016021,integral component of membrane; GO:0005886,plasma membrane; GO:0005524,ATP binding; GO:0005516,calmodulin binding; GO:0030246,carbohydrate binding; GO:0106310,protein serine kinase activity; GO:0004674,protein serine/threonine kinase activity; GO:0031625,ubiquitin protein ligase binding; GO:0045087,innate immune response; GO:0006468,protein phosphorylation; GO:0048544,recognition of po…	PF07714.20:Protein tyrosine and serine/threonine kinase	--	--	--
Zm00001eb429130	2.88163	11.8206	1.95259	up	K13430 serine/threonine-protein kinase PBS1 [EC:2.7.11.1] | (RefSeq) uncharacterized protein LOC100283091 (A)	ko04626: Plant-pathogen interaction	putative serine/threonine-protein kinase Cx32 chloroplastic [Zea mays]	PBL10_ARATH RecName: Full=Probable serine/threonine-protein kinase PBL10 {ECO:0000305}; EC=2.7.11.1 {ECO:0000305}; AltName: Full=PBS1-like protein 10 {ECO:0000303|PubMed:20413097}; AltName: Full=Protein kinase 1B {ECO:0000305};	A0A804RKJ1_MAIZE RecName: Full=PK_Tyr_Ser-Thr domain-containing protein {ECO:0000259|Pfam:PF07714};	Serine/threonine protein kinase	GO:0005886,plasma membrane; GO:0005524,ATP binding; GO:0106310,protein serine kinase activity; GO:0004674,protein serine/threonine kinase activity; GO:0004713,protein tyrosine kinase activity; GO:0006952,defense response; GO:1902458,positive regulation of stomatal opening; GO:0000166,nucleotide binding; GO:0003674,molecular_function; GO:0005488,binding; GO:0017076,purine nucleotide binding; GO:00…	PF00069.28:Protein kinase domain	--	--	--
Zm00001eb323660	0.1902	0.913833	2.18088	up	K13430 serine/threonine-protein kinase PBS1 [EC:2.7.11.1] | (RefSeq) uncharacterized protein LOC100283091 (A)	ko04626: Plant-pathogen interaction	G-type lectin S-receptor-like serine/threonine-protein kinase B120 [Zea mays]	B120_ARATH RecName: Full=G-type lectin S-receptor-like serine/threonine-protein kinase B120; EC=2.7.11.1; Flags: Precursor;	A0A1D6IEI3_MAIZE RecName: Full=Receptor-like serine/threonine-protein kinase {ECO:0000256|PIRNR:PIRNR000641}; EC=2.7.11.1 {ECO:0000256|PIRNR:PIRNR000641};	--	GO:0016021,integral component of membrane; GO:0005886,plasma membrane; GO:0005524,ATP binding; GO:0005516,calmodulin binding; GO:0030246,carbohydrate binding; GO:0106310,protein serine kinase activity; GO:0004674,protein serine/threonine kinase activity; GO:0031625,ubiquitin protein ligase binding; GO:0045087,innate immune response; GO:0006468,protein phosphorylation; GO:0048544,recognition of po…	PF07714.20:Protein tyrosine and serine/threonine kinase	--	--	--
Zm00001eb114060	1.62077	8.91517	2.37529	up	K13430 serine/threonine-protein kinase PBS1 [EC:2.7.11.1] | (RefSeq) uncharacterized protein LOC100283091 (A)	ko04626: Plant-pathogen interaction	serine/threonine-protein kinase-like protein At1g28390 isoform X1 [Zea mays]	WAK3_ARATH RecName: Full=Wall-associated receptor kinase 3; EC=2.7.11.-; Flags: Precursor;	A0A804MV87_MAIZE SubName: Full=Uncharacterized protein {ECO:0000313|EnsemblPlants:Zm00001eb114060_P001};	--	GO:0016021,integral component of membrane; GO:0005886,plasma membrane; GO:0005524,ATP binding; GO:0005509,calcium ion binding; GO:0030247,polysaccharide binding; GO:0106310,protein serine kinase activity; GO:0004674,protein serine/threonine kinase activity; GO:0007166,cell surface receptor signaling pathway; GO:0006468,protein phosphorylation; GO:0000166,nucleotide binding; GO:0003674,molecular_f…	PF00069.28:Protein kinase domain	--	--	--
Zm00001eb069530	0.0106333	0.510767	5.51144	up	K13430 serine/threonine-protein kinase PBS1 [EC:2.7.11.1] | (RefSeq) uncharacterized protein LOC100283091 (A)	ko04626: Plant-pathogen interaction	G-type lectin S-receptor-like serine/threonine-protein kinase B120 [Zea mays]	B120_ARATH RecName: Full=G-type lectin S-receptor-like serine/threonine-protein kinase B120; EC=2.7.11.1; Flags: Precursor;	A0A804M9W4_MAIZE RecName: Full=Receptor-like serine/threonine-protein kinase {ECO:0000256|PIRNR:PIRNR000641}; EC=2.7.11.1 {ECO:0000256|PIRNR:PIRNR000641};	--	GO:0016021,integral component of membrane; GO:0005886,plasma membrane; GO:0005524,ATP binding; GO:0005516,calmodulin binding; GO:0030246,carbohydrate binding; GO:0106310,protein serine kinase activity; GO:0004674,protein serine/threonine kinase activity; GO:0031625,ubiquitin protein ligase binding; GO:0045087,innate immune response; GO:0006468,protein phosphorylation; GO:0048544,recognition of po…	PF07714.20:Protein tyrosine and serine/threonine kinase	--	--	--
Zm00001eb135120	1.0354	3.4751	1.66247	up	K13436 pto-interacting protein 1 [EC:2.7.11.1] | (RefSeq) Pti1 protein (A)	ko04626: Plant-pathogen interaction	wall-associated receptor kinase 2 [Zea mays]	RLK90_ARATH RecName: Full=Probable inactive receptor kinase RLK902; AltName: Full=Receptor-like kinase 902; Flags: Precursor;	A0A804N4U3_MAIZE SubName: Full=Uncharacterized protein {ECO:0000313|EnsemblPlants:Zm00001eb135120_P001};	--	GO:0005829,cytosol; GO:0016021,integral component of membrane; GO:0005886,plasma membrane; GO:0009506,plasmodesma; GO:0005524,ATP binding; GO:0004672,protein kinase activity; GO:0006468,protein phosphorylation; GO:0000166,nucleotide binding; GO:0003674,molecular_function; GO:0005488,binding; GO:0017076,purine nucleotide binding; GO:0030554,adenyl nucleotide binding; GO:0032553,ribonucleotide bind…	PF07714.20:Protein tyrosine and serine/threonine kinase	--	--	--
Zm00001eb295670	5.44593	12.3534	1.09754	up	K13436 pto-interacting protein 1 [EC:2.7.11.1] | (RefSeq) PTI1-like tyrosine-protein kinase 3 (A)	ko04626: Plant-pathogen interaction	putative leucine-rich repeat transmembrane protein kinase family protein precursor [Zea mays]	MDIS2_ARATH RecName: Full=Protein MALE DISCOVERER 2; Short=AtMDIS2; AltName: Full=Probable LRR receptor-like serine/threonine-protein kinase MRH1 {ECO:0000303|PubMed:16367956}; EC=2.7.11.1 {ECO:0000305}; AltName: Full=Protein MORPHOGENESIS OF ROOT HAIR 1 {ECO:0000303|PubMed:16367956}; Flags: Precursor;	A0A804Q2C0_MAIZE RecName: Full=Protein kinase domain-containing protein {ECO:0000259|PROSITE:PS50011};	--	GO:0012505,endomembrane system; GO:0016021,integral component of membrane; GO:0090406,pollen tube; GO:0005524,ATP binding; GO:0106310,protein serine kinase activity; GO:0004674,protein serine/threonine kinase activity; GO:0006468,protein phosphorylation; GO:0048765,root hair cell differentiation; GO:0000166,nucleotide binding; GO:0003674,molecular_function; GO:0005488,binding; GO:0017076,purine n…	PF07714.20:Protein tyrosine and serine/threonine kinase	--	--	--
Zm00001eb215790	0.091	0.354867	1.88094	up	K13436 pto-interacting protein 1 [EC:2.7.11.1] | (RefSeq) pto kinase interactor 1 (A)	ko04626: Plant-pathogen interaction	probable LRR receptor-like serine/threonine-protein kinase At2g16250 isoform X2 [Zea mays]	Y2165_ARATH RecName: Full=Probable LRR receptor-like serine/threonine-protein kinase At2g16250; EC=2.7.11.1; Flags: Precursor;	A0A804P8J3_MAIZE RecName: Full=Protein kinase domain-containing protein {ECO:0000259|PROSITE:PS50011};	--	GO:0016021,integral component of membrane; GO:0009505,plant-type cell wall; GO:0005886,plasma membrane; GO:0009506,plasmodesma; GO:0005524,ATP binding; GO:0106310,protein serine kinase activity; GO:0004674,protein serine/threonine kinase activity; GO:0006468,protein phosphorylation; GO:0000166,nucleotide binding; GO:0003674,molecular_function; GO:0005488,binding; GO:0017076,purine nucleotide bind…	PF07714.20:Protein tyrosine and serine/threonine kinase	--	--	--
Zm00001eb077270	0.337767	0.740367	1.0499	up	K13436 pto-interacting protein 1 [EC:2.7.11.1] | (RefSeq) putative protein kinase superfamily protein (A)	ko04626: Plant-pathogen interaction	Wall-associated receptor kinase 5 [Zea mays]	WAK2_ARATH RecName: Full=Wall-associated receptor kinase 2; EC=2.7.11.-; Flags: Precursor;	A0A804MDG8_MAIZE SubName: Full=Uncharacterized protein {ECO:0000313|EnsemblPlants:Zm00001eb077270_P002};	--	GO:0016021,integral component of membrane; GO:0005634,nucleus; GO:0005886,plasma membrane; GO:0005524,ATP binding; GO:0005509,calcium ion binding; GO:0030247,polysaccharide binding; GO:0106310,protein serine kinase activity; GO:0004674,protein serine/threonine kinase activity; GO:0007166,cell surface receptor signaling pathway; GO:0009992,cellular water homeostasis; GO:0009311,oligosaccharide met…	PF00069.28:Protein kinase domain	--	--	--
Zm00001eb417380	67.0979	154.098	1.11599	up	K13436 pto-interacting protein 1 [EC:2.7.11.1] | (RefSeq) putative Pti1-like kinase (A)	ko04626: Plant-pathogen interaction	PTI1-like tyrosine-protein kinase 3 [Zea mays]	PTI1_SOLLC RecName: Full=Pto-interacting protein 1; Short=Pti1 {ECO:0000303|PubMed:8521516}; EC=2.7.11.1 {ECO:0000269|PubMed:8521516}; AltName: Full=Pto kinase interactor 1 {ECO:0000312|EMBL:AAC61805.1};	A0A804RD15_MAIZE RecName: Full=Protein kinase domain-containing protein {ECO:0000259|PROSITE:PS50011};	Serine/threonine protein kinase	GO:0005524,ATP binding; GO:0106310,protein serine kinase activity; GO:0004674,protein serine/threonine kinase activity; GO:0009626,plant-type hypersensitive response; GO:0006468,protein phosphorylation; GO:0000166,nucleotide binding; GO:0003674,molecular_function; GO:0005488,binding; GO:0017076,purine nucleotide binding; GO:0030554,adenyl nucleotide binding; GO:0032553,ribonucleotide binding; GO:…	PF00069.28:Protein kinase domain	--	--	--
Zm00001eb427620	0.7718	0.1381	-2.57371	down	K13436 pto-interacting protein 1 [EC:2.7.11.1] | (RefSeq) salt-inducible putative protein serine/threonine/tyrosine kinase (A)	ko04626: Plant-pathogen interaction	salt tolerance receptor-like cytoplasmic kinase 1 [Zea mays]	STRK1_ORYSI RecName: Full=Salt tolerance receptor-like cytoplasmic kinase 1 {ECO:0000305}; EC=2.7.12.1 {ECO:0000250|UniProtKB:Q7XR88}; AltName: Full=Receptor-like cytoplasmic kinase 154 {ECO:0000305}; Short=OsRLCK154 {ECO:0000305};	A0A1D6JB96_MAIZE SubName: Full=Putative receptor-like protein kinase {ECO:0000313|EMBL:AQK45160.1};	Serine/threonine protein kinase	GO:0005886,plasma membrane; GO:0005524,ATP binding; GO:0043621,protein self-association; GO:0106310,protein serine kinase activity; GO:0004674,protein serine/threonine kinase activity; GO:0004712,protein serine/threonine/tyrosine kinase activity; GO:0004713,protein tyrosine kinase activity; GO:0004714,transmembrane receptor protein tyrosine kinase activity; GO:0018108,peptidyl-tyrosine phosphoryl…	PF00069.28:Protein kinase domain	--	--	--
Zm00001eb347060	1.55947	0.693567	-1.25245	down	K13436 pto-interacting protein 1 [EC:2.7.11.1] | (RefSeq) salt-inducible putative protein serine/threonine/tyrosine kinase (A)	ko04626: Plant-pathogen interaction	uncharacterized protein LOC100384765 [Zea mays]	CCR35_ARATH RecName: Full=Serine/threonine-protein kinase-like protein At3g51990; EC=2.7.11.1; AltName: Full=CRINKLY 4-related kinase; Flags: Precursor;	A0A804UGF7_MAIZE RecName: Full=Protein kinase domain-containing protein {ECO:0000259|PROSITE:PS50011};	Serine/threonine protein kinase	GO:0005576,extracellular region; GO:0005886,plasma membrane; GO:0005524,ATP binding; GO:0106310,protein serine kinase activity; GO:0004674,protein serine/threonine kinase activity; GO:0006468,protein phosphorylation; GO:0000166,nucleotide binding; GO:0003674,molecular_function; GO:0005488,binding; GO:0017076,purine nucleotide binding; GO:0030554,adenyl nucleotide binding; GO:0032553,ribonucleotid…	PF00069.28:Protein kinase domain	--	--	--
Zm00001eb027970	0.482633	0.238333	-1.09881	down	K13436 pto-interacting protein 1 [EC:2.7.11.1] | (RefSeq) salt-inducible putative protein serine/threonine/tyrosine kinase (A)	ko04626: Plant-pathogen interaction	Protein STRUBBELIG-RECEPTOR FAMILY 7 precursor [Zea mays]	SRF6_ARATH RecName: Full=Protein STRUBBELIG-RECEPTOR FAMILY 6; AltName: Full=Leucine-rich repeat receptor kinase-like protein SRF6; Flags: Precursor;	A0A804LQ64_MAIZE RecName: Full=Protein kinase domain-containing protein {ECO:0000259|PROSITE:PS50011};	--	GO:0016021,integral component of membrane; GO:0005886,plasma membrane; GO:0005524,ATP binding; GO:0004714,transmembrane receptor protein tyrosine kinase activity; GO:0006468,protein phosphorylation; GO:0000166,nucleotide binding; GO:0003674,molecular_function; GO:0005488,binding; GO:0017076,purine nucleotide binding; GO:0030554,adenyl nucleotide binding; GO:0032553,ribonucleotide binding; GO:0032…	PF00069.28:Protein kinase domain	--	--	--
Zm00001eb068170	0.408367	0.8749	1.01574	up	K13436 pto-interacting protein 1 [EC:2.7.11.1] | (RefSeq) salt-inducible putative protein serine/threonine/tyrosine kinase (A)	ko04626: Plant-pathogen interaction	Wall-associated receptor kinase-like 8 precursor [Zea mays]	WAKLG_ARATH RecName: Full=Wall-associated receptor kinase-like 8; EC=2.7.11.-; Flags: Precursor;	A0A1D6DVY7_MAIZE SubName: Full=Wall-associated receptor kinase-like protein 9 {ECO:0000313|EMBL:ONM12878.1};	--	GO:0016021,integral component of membrane; GO:0005886,plasma membrane; GO:0005524,ATP binding; GO:0005509,calcium ion binding; GO:0030247,polysaccharide binding; GO:0106310,protein serine kinase activity; GO:0004674,protein serine/threonine kinase activity; GO:0007166,cell surface receptor signaling pathway; GO:0006468,protein phosphorylation; GO:0000166,nucleotide binding; GO:0003674,molecular_f…	PF00069.28:Protein kinase domain	--	--	--
Zm00001eb252540	8.0552	31.3265	1.87569	up	K13436 pto-interacting protein 1 [EC:2.7.11.1] | (RefSeq) uncharacterized protein LOC100193393 (A)	ko04626: Plant-pathogen interaction	probable L-type lectin-domain containing receptor kinase S.5 [Zea mays]	LRKS5_ARATH RecName: Full=Probable L-type lectin-domain containing receptor kinase S.5; Short=LecRK-S.5; EC=2.7.11.1; Flags: Precursor;	A0A1D6HI30_MAIZE SubName: Full=Putative L-type lectin-domain containing receptor kinase S.5 {ECO:0000313|EMBL:AQK74165.1};	--	GO:0016021,integral component of membrane; GO:0005886,plasma membrane; GO:0005524,ATP binding; GO:0030246,carbohydrate binding; GO:0106310,protein serine kinase activity; GO:0004675,transmembrane receptor protein serine/threonine kinase activity; GO:0042742,defense response to bacterium; GO:0002229,defense response to oomycetes; GO:0006468,protein phosphorylation; GO:0000166,nucleotide binding; G…	PF00139.22:Legume lectin domain	--	--	--
Zm00001eb293430	17.9812	40.0249	1.07144	up	K13447 respiratory burst oxidase [EC:1.6.3.- 1.11.1.-] | (RefSeq) respiratory burst oxidase-like protein C (A)	ko04016: MAPK signaling pathway - plant; ko04626: Plant-pathogen interaction	respiratory burst oxidase3 [Zea mays]	RBOHF_ARATH RecName: Full=Respiratory burst oxidase homolog protein F; EC=1.11.1.-; EC=1.6.3.-; AltName: Full=Cytochrome b245 beta chain homolog RbohAp108; AltName: Full=NADPH oxidase RBOHF; Short=AtRBOHF;	A0A804Q1C7_MAIZE SubName: Full=Uncharacterized protein {ECO:0000313|EnsemblPlants:Zm00001eb293430_P001};	Ferric reductase, NADH/NADPH oxidase and related proteins	GO:0016021,integral component of membrane; GO:0005886,plasma membrane; GO:0005509,calcium ion binding; GO:0000293,ferric-chelate reductase activity; GO:0016174,NAD(P)H oxidase H2O2-forming activity; GO:0004601,peroxidase activity; GO:0009738,abscisic acid-activated signaling pathway; GO:0033500,carbohydrate homeostasis; GO:0052542,defense response by callose deposition; GO:0009873,ethylene-activa…	PF08030.15:Ferric reductase NAD binding domain	--	--	--
Zm00001eb131620	0.0711333	0.402533	2.41525	up	K13447 respiratory burst oxidase [EC:1.6.3.- 1.11.1.-] | (RefSeq) uncharacterized protein LOC100384248 (A)	ko04016: MAPK signaling pathway - plant; ko04626: Plant-pathogen interaction	Respiratory burst oxidase homolog protein B [Zea mays]	RBOHB_ORYSI RecName: Full=Respiratory burst oxidase homolog protein B; EC=1.11.1.-; EC=1.6.3.-; AltName: Full=NADPH oxidase RBOHB; Short=OsrbohB;	A0A1D6MT17_MAIZE SubName: Full=Respiratory burst oxidase homolog protein B {ECO:0000313|EMBL:ONM32071.1};	Ferric reductase, NADH/NADPH oxidase and related proteins	GO:0016021,integral component of membrane; GO:0005509,calcium ion binding; GO:0016174,NAD(P)H oxidase H2O2-forming activity; GO:0004601,peroxidase activity; GO:0043621,protein self-association; GO:0003674,molecular_function; GO:0005488,binding; GO:0043167,ion binding; GO:0043169,cation binding; GO:0046872,metal ion binding; GO:0003824,catalytic activity; GO:0016491,oxidoreductase activity; GO:001…	PF08030.15:Ferric reductase NAD binding domain	--	--	--
Zm00001eb313960	6.4428	13.7209	1.00721	up	K13447 respiratory burst oxidase [EC:1.6.3.- 1.11.1.-] | (RefSeq) uncharacterized protein LOC100502415 (A)	ko04016: MAPK signaling pathway - plant; ko04626: Plant-pathogen interaction	Respiratory burst oxidase homolog protein E [Zea mays]	RBOHE_ARATH RecName: Full=Respiratory burst oxidase homolog protein E; EC=1.11.1.-; EC=1.6.3.-; AltName: Full=NADPH oxidase RBOHE; Short=AtRBOHE;	A0A804QAV0_MAIZE SubName: Full=Uncharacterized protein {ECO:0000313|EnsemblPlants:Zm00001eb313960_P002};	Ferric reductase, NADH/NADPH oxidase and related proteins	GO:0016021,integral component of membrane; GO:0005886,plasma membrane; GO:0005509,calcium ion binding; GO:0000293,ferric-chelate reductase activity; GO:0016174,NAD(P)H oxidase H2O2-forming activity; GO:0004601,peroxidase activity; GO:0003674,molecular_function; GO:0005488,binding; GO:0043167,ion binding; GO:0043169,cation binding; GO:0046872,metal ion binding; GO:0003824,catalytic activity; GO:00…	PF08414.13:Respiratory burst NADPH oxidase	--	--	--
Zm00001eb078790	7.0982	24.07	1.67793	up	K13448 calcium-binding protein CML | (RefSeq) calmodulin (A)	ko04626: Plant-pathogen interaction	calmodulin [Zea mays]	CML22_ORYSJ RecName: Full=Probable calcium-binding protein CML22; AltName: Full=Calmodulin-like protein 22;	C0PJU3_MAIZE SubName: Full=Calmodulin-like protein 2 {ECO:0000313|EMBL:ONM16342.1};	Calmodulin and related proteins (EF-Hand superfamily)	GO:0005509,calcium ion binding; GO:0003674,molecular_function; GO:0005488,binding; GO:0043167,ion binding; GO:0043169,cation binding; GO:0046872,metal ion binding	PF00036.35:EF hand	--	--	--
Zm00001eb395260	3.17193	15.0813	2.16643	up	K13448 calcium-binding protein CML | (RefSeq) uncharacterized protein LOC100273276 (A)	ko04626: Plant-pathogen interaction	Probable calcium-binding protein CML27 [Zea mays]	CML27_ORYSJ RecName: Full=Probable calcium-binding protein CML27; AltName: Full=Calmodulin-like protein 27;	B4FU75_MAIZE SubName: Full=Uncharacterized protein {ECO:0000313|EMBL:ACF85668.1, ECO:0000313|EnsemblPlants:Zm00001eb395260_P001};	Calmodulin and related proteins (EF-Hand superfamily)	GO:0005509,calcium ion binding; GO:0003674,molecular_function; GO:0005488,binding; GO:0043167,ion binding; GO:0043169,cation binding; GO:0046872,metal ion binding	PF00036.35:EF hand	--	--	--
Zm00001eb330780	0.4399	1.001	1.10283	up	K13448 calcium-binding protein CML | (RefSeq) uncharacterized protein LOC100283718 (A)	ko04626: Plant-pathogen interaction	Probable calcium-binding protein CML32 [Zea mays]	CML24_ORYSJ RecName: Full=Probable calcium-binding protein CML24; AltName: Full=Calmodulin-like protein 24;	A0A1D6IMS2_MAIZE SubName: Full=Calcium-binding protein CAST {ECO:0000313|EMBL:ONM60580.1};	Calmodulin and related proteins (EF-Hand superfamily)	GO:0005509,calcium ion binding; GO:0003674,molecular_function; GO:0005488,binding; GO:0043167,ion binding; GO:0043169,cation binding; GO:0046872,metal ion binding	PF00036.35:EF hand	--	--	--
Zm00001eb161480	0.8607	1.84873	1.01962	up	K13448 calcium-binding protein CML | (RefSeq) uncharacterized protein LOC100381663 (A)	ko04626: Plant-pathogen interaction	Probable calcium-binding protein CML12-like [Zea mays]	CML12_ORYSJ RecName: Full=Probable calcium-binding protein CML12; AltName: Full=Calmodulin-like protein 12;	C0HHV7_MAIZE SubName: Full=Putative calcium-binding protein CML15 {ECO:0000313|EMBL:ONM41083.1};	Calmodulin and related proteins (EF-Hand superfamily)	GO:0005509,calcium ion binding; GO:0003674,molecular_function; GO:0005488,binding; GO:0043167,ion binding; GO:0043169,cation binding; GO:0046872,metal ion binding	PF00036.35:EF hand	--	--	--
Zm00001eb125050	55.8148	123.692	1.0625	up	K13448 calcium-binding protein CML | (RefSeq) uncharacterized protein LOC103649813 (A)	ko04626: Plant-pathogen interaction	Probable calcium-binding protein CML16 [Zea mays]	CML16_ORYSJ RecName: Full=Probable calcium-binding protein CML16; AltName: Full=Calmodulin-like protein 16;	A0A1D6MLW6_MAIZE SubName: Full=Putative calcium-binding protein CML27 {ECO:0000313|EMBL:ONM30204.1};	Calmodulin and related proteins (EF-Hand superfamily)	GO:0005509,calcium ion binding; GO:0003674,molecular_function; GO:0005488,binding; GO:0043167,ion binding; GO:0043169,cation binding; GO:0046872,metal ion binding	PF00036.35:EF hand	--	--	--
Zm00001eb299370	4.94553	19.7364	1.91362	up	K13449 pathogenesis-related protein 1 | (RefSeq) pathogenesis related protein 4 precursor (A)	ko04016: MAPK signaling pathway - plant; ko04075: Plant hormone signal transduction; ko04626: Plant-pathogen interaction	pathogenesis related protein 4 precursor [Zea mays]	PR1_HORVU RecName: Full=Pathogenesis-related protein 1; Flags: Precursor;	Q2XX59_ZEADI SubName: Full=Pathogenesis-related protein 1 {ECO:0000313|EMBL:ABA34071.1};	Defense-related protein containing SCP domain	GO:0005576,extracellular region; GO:0006952,defense response; GO:0009607,response to biotic stimulus; GO:0006950,response to stress; GO:0008150,biological_process; GO:0050896,response to stimulus; GO:0005575,cellular_component; GO:0110165,cellular anatomical entity	PF00188.29:Cysteine-rich secretory protein family	--	--	--
Zm00001eb257300	2.13833	1.08503	-1.06104	down	K13449 pathogenesis-related protein 1 | (RefSeq) pathogenesis-related protein PRB1-3 (A)	ko04016: MAPK signaling pathway - plant; ko04075: Plant hormone signal transduction; ko04626: Plant-pathogen interaction	pathogenesis-related protein PR-1 precursor [Zea mays]	PR1_MEDTR RecName: Full=Pathogenesis-related protein PR-1; Flags: Precursor;	B6UG61_MAIZE SubName: Full=Pathogenesis-related protein PR-1 {ECO:0000313|EMBL:ACG48344.1};	Defense-related protein containing SCP domain	GO:0005576,extracellular region; GO:0006952,defense response; GO:0009607,response to biotic stimulus; GO:0006950,response to stress; GO:0008150,biological_process; GO:0050896,response to stimulus; GO:0005575,cellular_component; GO:0110165,cellular anatomical entity	PF00188.29:Cysteine-rich secretory protein family	--	--	--
Zm00001eb085850	13.6237	38.399	1.4126	up	K13456 RPM1-interacting protein 4 | (RefSeq) nitrate-induced NOI protein (A)	ko04626: Plant-pathogen interaction	RPM1-interacting protein 4 [Zea mays]	RIN4_ARATH RecName: Full=RPM1-interacting protein 4;	A0A1D6ED14_MAIZE SubName: Full=RPM1-interacting protein 4 {ECO:0000313|EMBL:ONM18191.1};	--	GO:0005829,cytosol; GO:0012505,endomembrane system; GO:0019897,extrinsic component of plasma membrane; GO:0016020,membrane; GO:0005886,plasma membrane; GO:0042742,defense response to bacterium; GO:0034051,negative regulation of plant-type hypersensitive response; GO:0009626,plant-type hypersensitive response; GO:0006468,protein phosphorylation; GO:0002237,response to molecule of bacterial origin;…	PF05627.14:Cleavage site for pathogenic type III effector avirulence factor Avr	--	--	--
novel.605	50.12	198.795	1.90243	up	K13456 RPM1-interacting protein 4 | (RefSeq) uncharacterized protein LOC100275697 (A)	ko04626: Plant-pathogen interaction	RPM1-interacting protein 4 [Zea mays]	RIN4_ARATH RecName: Full=RPM1-interacting protein 4;	B6TEF1_MAIZE SubName: Full=Uncharacterized protein {ECO:0000313|EMBL:ACG35484.1};	--	GO:0005829,cytosol; GO:0012505,endomembrane system; GO:0019897,extrinsic component of plasma membrane; GO:0016020,membrane; GO:0005886,plasma membrane; GO:0042742,defense response to bacterium; GO:0034051,negative regulation of plant-type hypersensitive response; GO:0009626,plant-type hypersensitive response; GO:0006468,protein phosphorylation; GO:0002237,response to molecule of bacterial origin;…	PF05627.14:Cleavage site for pathogenic type III effector avirulence factor Avr	--	--	--
Zm00001eb117700	0.7996	1.7701	1.06252	up	K13457 disease resistance protein RPM1 | (RefSeq) disease resistance protein RPM1 (A)	ko04626: Plant-pathogen interaction	disease resistance protein Pik-2 [Zea mays]	RGA5S_ORYSJ RecName: Full=Disease resistance protein RGA5 {ECO:0000305}; AltName: Full=Os11gRGA5 {ECO:0000312|EMBL:BAK39932.1};	A0A804MWV1_MAIZE SubName: Full=Uncharacterized protein {ECO:0000313|EnsemblPlants:Zm00001eb117700_P001};	Apoptotic ATPase	GO:0043531,ADP binding; GO:0005524,ATP binding; GO:0006952,defense response; GO:0051707,response to other organism; GO:0000166,nucleotide binding; GO:0003674,molecular_function; GO:0005488,binding; GO:0017076,purine nucleotide binding; GO:0030554,adenyl nucleotide binding; GO:0032553,ribonucleotide binding; GO:0032555,purine ribonucleotide binding; GO:0032559,adenyl ribonucleotide binding; GO:003…	PF00931.25:NB-ARC domain	--	--	--
Zm00001eb015450	2.24553	5.0966	1.09838	up	K13457 disease resistance protein RPM1 | (RefSeq) disease resistance protein RPM1 (A)	ko04626: Plant-pathogen interaction	NB-ARC domain containing protein expressed [Zea mays]	RGA3_SOLBU RecName: Full=Putative disease resistance protein RGA3; AltName: Full=Blight resistance protein B149; AltName: Full=RGA1-blb;	A0A1D6K177_MAIZE RecName: Full=ATP-dependent DNA helicase {ECO:0000256|RuleBase:RU363044}; EC=3.6.4.12 {ECO:0000256|RuleBase:RU363044};	Apoptotic ATPase	GO:0043531,ADP binding; GO:0005524,ATP binding; GO:0050832,defense response to fungus; GO:0000166,nucleotide binding; GO:0003674,molecular_function; GO:0005488,binding; GO:0017076,purine nucleotide binding; GO:0030554,adenyl nucleotide binding; GO:0032553,ribonucleotide binding; GO:0032555,purine ribonucleotide binding; GO:0032559,adenyl ribonucleotide binding; GO:0036094,small molecule binding; …	PF00931.25:NB-ARC domain	--	--	--
Zm00001eb131200	0.6774	1.60237	1.15838	up	K13457 disease resistance protein RPM1 | (RefSeq) disease resistance protein RPM1 (A)	ko04626: Plant-pathogen interaction	uncharacterized protein LOC100382486 [Zea mays]	PIK2_ORYSJ RecName: Full=Disease resistance protein Pik-2 {ECO:0000305}; AltName: Full=Pik-2 blast resistance protein {ECO:0000312|EMBL:ADZ48538.1};	C0P8B0_MAIZE RecName: Full=AAA domain-containing protein {ECO:0000259|SMART:SM00382};	Apoptotic ATPase	GO:0043531,ADP binding; GO:0005524,ATP binding; GO:0042742,defense response to bacterium; GO:0002758,innate immune response-activating signal transduction; GO:0009626,plant-type hypersensitive response; GO:0000166,nucleotide binding; GO:0003674,molecular_function; GO:0005488,binding; GO:0017076,purine nucleotide binding; GO:0030554,adenyl nucleotide binding; GO:0032553,ribonucleotide binding; GO:…	PF00931.25:NB-ARC domain	--	--	--
Zm00001eb226700	0.153767	0.3805	1.22189	up	K13457 disease resistance protein RPM1 | (RefSeq) disease resistance protein RPM1 (A)	ko04626: Plant-pathogen interaction	disease resistance protein RPM1 [Zea mays]	RPM1_ARATH RecName: Full=Disease resistance protein RPM1 {ECO:0000303|PubMed:7638602}; AltName: Full=Resistance to Pseudomonas syringae protein 3 {ECO:0000303|PubMed:9861059}; AltName: Full=Resistance to Pseudomonas syringae pv. Maculicola protein 1 {ECO:0000303|PubMed:7638602};	A0A1D6GUU5_MAIZE SubName: Full=Disease resistance protein RPM1 {ECO:0000313|EMBL:AQK66721.1};	Apoptotic ATPase	GO:0012505,endomembrane system; GO:0019897,extrinsic component of plasma membrane; GO:0005886,plasma membrane; GO:0043531,ADP binding; GO:0005524,ATP binding; GO:0000166,nucleotide binding; GO:0009626,plant-type hypersensitive response; GO:0003674,molecular_function; GO:0005488,binding; GO:0017076,purine nucleotide binding; GO:0030554,adenyl nucleotide binding; GO:0032553,ribonucleotide binding; …	PF00931.25:NB-ARC domain	--	--	--
Zm00001eb195800	1.30313	3.2778	1.24703	up	K13457 disease resistance protein RPM1 | (RefSeq) disease resistance protein RPM1 (A)	ko04626: Plant-pathogen interaction	putative disease resistance protein RGA1 [Zea mays]	RGA1_SOLBU RecName: Full=Putative disease resistance protein RGA1; AltName: Full=RGA3-blb;	A0A3L6F9A9_MAIZE SubName: Full=Putative disease resistance protein RGA1 {ECO:0000313|EMBL:PWZ29473.1};	Apoptotic ATPase	GO:0043531,ADP binding; GO:0005524,ATP binding; GO:0050832,defense response to fungus; GO:0000166,nucleotide binding; GO:0003674,molecular_function; GO:0005488,binding; GO:0017076,purine nucleotide binding; GO:0030554,adenyl nucleotide binding; GO:0032553,ribonucleotide binding; GO:0032555,purine ribonucleotide binding; GO:0032559,adenyl ribonucleotide binding; GO:0036094,small molecule binding; …	PF00931.25:NB-ARC domain	--	--	--
Zm00001eb108350	0.217967	0.592233	1.35875	up	K13457 disease resistance protein RPM1 | (RefSeq) disease resistance protein RPM1 (A)	ko04626: Plant-pathogen interaction	putative disease resistance RPP13-like protein 1 [Zea mays]	R13L1_ARATH RecName: Full=Putative disease resistance RPP13-like protein 1;	A0A1D6F078_MAIZE SubName: Full=Disease resistance RPP13-like protein 4 {ECO:0000313|EMBL:ONM24926.1};	Apoptotic ATPase	GO:0043531,ADP binding; GO:0005524,ATP binding; GO:0006952,defense response; GO:0051707,response to other organism; GO:0000166,nucleotide binding; GO:0003674,molecular_function; GO:0005488,binding; GO:0017076,purine nucleotide binding; GO:0030554,adenyl nucleotide binding; GO:0032553,ribonucleotide binding; GO:0032555,purine ribonucleotide binding; GO:0032559,adenyl ribonucleotide binding; GO:003…	PF00931.25:NB-ARC domain	--	--	--
Zm00001eb200740	2.65443	9.69027	1.78436	up	K13457 disease resistance protein RPM1 | (RefSeq) disease resistance protein RPM1 (A)	ko04626: Plant-pathogen interaction	disease resistance protein PIK6-NP [Zea mays]	PIK2_ORYSJ RecName: Full=Disease resistance protein Pik-2 {ECO:0000305}; AltName: Full=Pik-2 blast resistance protein {ECO:0000312|EMBL:ADZ48538.1};	A0A1D6QLD7_MAIZE SubName: Full=Disease resistance protein RPM1 {ECO:0000313|EMBL:AQK58511.1};	Apoptotic ATPase	GO:0043531,ADP binding; GO:0005524,ATP binding; GO:0042742,defense response to bacterium; GO:0002758,innate immune response-activating signal transduction; GO:0009626,plant-type hypersensitive response; GO:0000166,nucleotide binding; GO:0003674,molecular_function; GO:0005488,binding; GO:0017076,purine nucleotide binding; GO:0030554,adenyl nucleotide binding; GO:0032553,ribonucleotide binding; GO:…	PF00931.25:NB-ARC domain	--	--	--
Zm00001eb318600	0.405767	1.77177	2.04441	up	K13457 disease resistance protein RPM1 | (RefSeq) disease resistance protein RPM1 (A)	ko04626: Plant-pathogen interaction	disease resistance protein PIK6-NP [Zea mays]	PIK2_ORYSJ RecName: Full=Disease resistance protein Pik-2 {ECO:0000305}; AltName: Full=Pik-2 blast resistance protein {ECO:0000312|EMBL:ADZ48538.1};	A0A804QCV3_MAIZE SubName: Full=Uncharacterized protein {ECO:0000313|EnsemblPlants:Zm00001eb318600_P001};	Apoptotic ATPase	GO:0043531,ADP binding; GO:0005524,ATP binding; GO:0042742,defense response to bacterium; GO:0002758,innate immune response-activating signal transduction; GO:0009626,plant-type hypersensitive response; GO:0000166,nucleotide binding; GO:0003674,molecular_function; GO:0005488,binding; GO:0017076,purine nucleotide binding; GO:0030554,adenyl nucleotide binding; GO:0032553,ribonucleotide binding; GO:…	PF00931.25:NB-ARC domain	--	--	--
Zm00001eb169030	0.6456	1.69583	1.30974	up	K13457 disease resistance protein RPM1 | (RefSeq) disease resistance protein RPP13 (A)	ko04626: Plant-pathogen interaction	putative disease resistance protein At1g50180 [Zea mays]	DRL4_ARATH RecName: Full=Putative disease resistance protein At1g50180;	A0A804NL88_MAIZE SubName: Full=Uncharacterized protein {ECO:0000313|EnsemblPlants:Zm00001eb169030_P001};	Apoptotic ATPase	GO:0009506,plasmodesma; GO:0043531,ADP binding; GO:0005524,ATP binding; GO:0006952,defense response; GO:0051707,response to other organism; GO:0000166,nucleotide binding; GO:0003674,molecular_function; GO:0005488,binding; GO:0017076,purine nucleotide binding; GO:0030554,adenyl nucleotide binding; GO:0032553,ribonucleotide binding; GO:0032555,purine ribonucleotide binding; GO:0032559,adenyl ribonu…	PF00931.25:NB-ARC domain	--	--	--
Zm00001eb114170	0.679833	0.229133	-1.65396	down	K13459 disease resistance protein RPS2 | (RefSeq) disease resistance protein RPS2 (A)	ko04626: Plant-pathogen interaction	uncharacterized protein LOC103648085 [Zea mays]	RPS2_ARATH RecName: Full=Disease resistance protein RPS2; AltName: Full=Resistance to Pseudomonas syringae protein 2;	A0A3L6FRU1_MAIZE SubName: Full=Disease resistance protein RPS2 {ECO:0000313|EMBL:PWZ37201.1};	Apoptotic ATPase	GO:0005737,cytoplasm; GO:0005886,plasma membrane; GO:0043531,ADP binding; GO:0005524,ATP binding; GO:0006952,defense response; GO:0042742,defense response to bacterium; GO:0016045,detection of bacterium; GO:0009626,plant-type hypersensitive response; GO:0000166,nucleotide binding; GO:0003674,molecular_function; GO:0005488,binding; GO:0017076,purine nucleotide binding; GO:0030554,adenyl nucleotide…	PF12799.10:Leucine Rich repeats (2 copies)	--	--	--
Zm00001eb115200	0.518933	0.2365	-1.22051	down	K13459 disease resistance protein RPS2 | (RefSeq) disease resistance protein RPS2 (A)	ko04626: Plant-pathogen interaction	Disease resistance protein RPS2 [Zea mays]	--	A0A1D6F7M4_MAIZE SubName: Full=Disease resistance protein RPS2 {ECO:0000313|EMBL:ONM27226.1};	--	--	PF12799.10:Leucine Rich repeats (2 copies)	--	--	--
Zm00001eb002690	11.3678	25.8171	1.09955	up	K13473 chitin elicitor-binding protein | (RefSeq) uncharacterized protein LOC100384051 precursor (A)	ko04626: Plant-pathogen interaction	uncharacterized protein LOC100384051 isoform X2 [Zea mays]	CEBIP_ORYSJ RecName: Full=Chitin elicitor-binding protein {ECO:0000303|PubMed:16829581}; Short=CEBiP {ECO:0000303|PubMed:16829581}; Short=OsCEBiP {ECO:0000303|PubMed:27238968}; AltName: Full=Lysin motif-containing protein 1; Short=Os-LYP1; Flags: Precursor;	A0A317Y708_MAIZE SubName: Full=Chitin elicitor-binding protein {ECO:0000313|EMBL:PWZ53571.1};	--	GO:0016021,integral component of membrane; GO:0005886,plasma membrane; GO:0008061,chitin binding; GO:0043621,protein self-association; GO:0006952,defense response; GO:0003674,molecular_function; GO:0005488,binding; GO:0097367,carbohydrate derivative binding; GO:0005515,protein binding; GO:0006950,response to stress; GO:0008150,biological_process; GO:0050896,response to stimulus; GO:0005575,cellul…	PF01476.23:LysM domain	--	--	--
Zm00001eb399960	3.0802	6.77537	1.05497	up	K15397 3-ketoacyl-CoA synthase [EC:2.3.1.199] | (RefSeq) 3-ketoacyl-CoA synthase 6-like (A)	ko00062: Fatty acid elongation; ko01100: Metabolic pathways; ko01110: Biosynthesis of secondary metabolites; ko04626: Plant-pathogen interaction	3-ketoacyl-CoA synthase 6-like [Zea mays]	KCS6_ARATH RecName: Full=3-ketoacyl-CoA synthase 6 {ECO:0000303|PubMed:18465198}; Short=KCS-6 {ECO:0000303|PubMed:18465198}; EC=2.3.1.199 {ECO:0000269|PubMed:10330468}; AltName: Full=Cuticular protein 1 {ECO:0000303|PubMed:10330468}; AltName: Full=Eceriferum 6 {ECO:0000303|PubMed:11041893}; AltName: Full=Very long-chain fatty acid condensing enzyme 6 {ECO:0000303|PubMed:18465198}; Short=VLCFA con…	A0A804R9H8_MAIZE SubName: Full=Uncharacterized protein {ECO:0000313|EnsemblPlants:Zm00001eb399960_P001};	--	GO:0005783,endoplasmic reticulum; GO:0005789,endoplasmic reticulum membrane; GO:0016021,integral component of membrane; GO:0005739,mitochondrion; GO:0102756,very-long-chain 3-ketoacyl-CoA synthase activity; GO:0006633,fatty acid biosynthetic process; GO:0009409,response to cold; GO:0009416,response to light stimulus; GO:0009826,unidimensional cell growth; GO:0010025,wax biosynthetic process; GO:0…	PF08392.15:FAE1/Type III polyketide synthase-like protein	--	--	--
Zm00001eb385870	1.6205	0.8306	-1.04869	down	K15397 3-ketoacyl-CoA synthase [EC:2.3.1.199] | (RefSeq) fatty acid elongase 1 (A)	ko00062: Fatty acid elongation; ko01100: Metabolic pathways; ko01110: Biosynthesis of secondary metabolites; ko04626: Plant-pathogen interaction	fatty acid elongase 1 [Zea mays]	KCS11_ARATH RecName: Full=3-ketoacyl-CoA synthase 11 {ECO:0000303|PubMed:18465198}; Short=KCS-11 {ECO:0000303|PubMed:18465198}; EC=2.3.1.199 {ECO:0000269|PubMed:16765910}; AltName: Full=Very long-chain fatty acid condensing enzyme 11 {ECO:0000303|PubMed:18465198}; Short=VLCFA condensing enzyme 11 {ECO:0000303|PubMed:18465198};	K7VAF4_MAIZE RecName: Full=3-ketoacyl-CoA synthase {ECO:0000256|PIRNR:PIRNR036417}; EC=2.3.1.- {ECO:0000256|PIRNR:PIRNR036417};	--	GO:0016021,integral component of membrane; GO:0102756,very-long-chain 3-ketoacyl-CoA synthase activity; GO:0006633,fatty acid biosynthetic process; GO:0009409,response to cold; GO:0009416,response to light stimulus; GO:0003674,molecular_function; GO:0003824,catalytic activity; GO:0016740,transferase activity; GO:0016746,acyltransferase activity; GO:0016747,acyltransferase activity, transferring g…	PF08392.15:FAE1/Type III polyketide synthase-like protein	--	--	--
novel.6839	0.8451	2.73503	1.60872	up	K15397 3-ketoacyl-CoA synthase [EC:2.3.1.199] | (RefSeq) LOW QUALITY PROTEIN: 3-ketoacyl-CoA synthase 10 (A)	ko00062: Fatty acid elongation; ko01100: Metabolic pathways; ko01110: Biosynthesis of secondary metabolites; ko04626: Plant-pathogen interaction	LOW QUALITY PROTEIN: 3-ketoacyl-CoA synthase 10, partial [Zea mays]	KCS10_ARATH RecName: Full=3-ketoacyl-CoA synthase 10 {ECO:0000303|PubMed:18465198}; Short=KCS-10 {ECO:0000303|PubMed:18465198}; EC=2.3.1.199 {ECO:0000305}; AltName: Full=Protein FIDDLEHEAD {ECO:0000303|PubMed:10559443}; AltName: Full=Very long-chain fatty acid condensing enzyme 10 {ECO:0000303|PubMed:18465198}; Short=VLCFA condensing enzyme 10 {ECO:0000303|PubMed:18465198};	A0A1D6PIV5_MAIZE SubName: Full=Uncharacterized protein {ECO:0000313|EMBL:AQL09248.1};	--	GO:0005783,endoplasmic reticulum; GO:0005789,endoplasmic reticulum membrane; GO:0016021,integral component of membrane; GO:0005777,peroxisome; GO:0102756,very-long-chain 3-ketoacyl-CoA synthase activity; GO:0006633,fatty acid biosynthetic process; GO:0009409,response to cold; GO:0009416,response to light stimulus; GO:0003674,molecular_function; GO:0003824,catalytic activity; GO:0016740,transferas…	PF08392.15:FAE1/Type III polyketide synthase-like protein	--	--	--
Zm00001eb341960	29.5385	15.0721	-1.0552	down	K15397 3-ketoacyl-CoA synthase [EC:2.3.1.199] | (RefSeq) uncharacterized protein LOC100501899 (A)	ko00062: Fatty acid elongation; ko01100: Metabolic pathways; ko01110: Biosynthesis of secondary metabolites; ko04626: Plant-pathogen interaction	3-ketoacyl-CoA synthase 6-like [Zea mays]	KCS6_ARATH RecName: Full=3-ketoacyl-CoA synthase 6 {ECO:0000303|PubMed:18465198}; Short=KCS-6 {ECO:0000303|PubMed:18465198}; EC=2.3.1.199 {ECO:0000269|PubMed:10330468}; AltName: Full=Cuticular protein 1 {ECO:0000303|PubMed:10330468}; AltName: Full=Eceriferum 6 {ECO:0000303|PubMed:11041893}; AltName: Full=Very long-chain fatty acid condensing enzyme 6 {ECO:0000303|PubMed:18465198}; Short=VLCFA con…	K7VSC9_MAIZE RecName: Full=3-ketoacyl-CoA synthase {ECO:0000256|PIRNR:PIRNR036417}; EC=2.3.1.- {ECO:0000256|PIRNR:PIRNR036417};	--	GO:0005783,endoplasmic reticulum; GO:0005789,endoplasmic reticulum membrane; GO:0016021,integral component of membrane; GO:0005739,mitochondrion; GO:0102756,very-long-chain 3-ketoacyl-CoA synthase activity; GO:0006633,fatty acid biosynthetic process; GO:0009409,response to cold; GO:0009416,response to light stimulus; GO:0009826,unidimensional cell growth; GO:0010025,wax biosynthetic process; GO:0…	PF08392.15:FAE1/Type III polyketide synthase-like protein	--	--	--
Zm00001eb330710	1.38593	4.96803	1.75919	up	K18835 WRKY transcription factor 2 | (RefSeq) probable WRKY transcription factor 2 isoform X1 (A)	ko04626: Plant-pathogen interaction	putative WRKY transcription factor 46 [Zea mays]	WR451_ORYSJ RecName: Full=Transcription factor WRKY45-1 {ECO:0000303|PubMed:19700558}; Short=OsWRKY45-1 {ECO:0000303|PubMed:19700558}; AltName: Full=OsWRKY45 {ECO:0000303|PubMed:15618416}; AltName: Full=WRKY transcription factor 45-2 {ECO:0000303|PubMed:19700558};	A0A3L6E3J7_MAIZE SubName: Full=Putative WRKY transcription factor 46 {ECO:0000313|EMBL:PWZ15446.1};	--	GO:0005634,nucleus; GO:0003700,DNA-binding transcription factor activity; GO:0043565,sequence-specific DNA binding; GO:0006952,defense response; GO:0009788,negative regulation of abscisic acid-activated signaling pathway; GO:1900425,negative regulation of defense response to bacterium; GO:0080148,negative regulation of response to water deprivation; GO:0080151,positive regulation of salicylic aci…	PF03106.18:WRKY DNA -binding domain	WRKY	TF	WRKY
Zm00001eb294180	5.0461	22.0997	2.0471	up	K18835 WRKY transcription factor 2 | (RefSeq) probable WRKY transcription factor 2 isoform X1 (A)	ko04626: Plant-pathogen interaction	probable WRKY transcription factor 50 [Zea mays]	WRK50_ARATH RecName: Full=Probable WRKY transcription factor 50; AltName: Full=WRKY DNA-binding protein 50;	K7V714_MAIZE SubName: Full=Putative WRKY DNA-binding domain superfamily protein {ECO:0000313|EMBL:AQK88033.1}; SubName: Full=WRKY transcription factor {ECO:0000313|EMBL:AIB05854.1}; Flags: Fragment;	--	GO:0005634,nucleus; GO:0003700,DNA-binding transcription factor activity; GO:0043565,sequence-specific DNA binding; GO:0050832,defense response to fungus; GO:0009867,jasmonic acid mediated signaling pathway; GO:0003674,molecular_function; GO:0140110,transcription regulator activity; GO:0003676,nucleic acid binding; GO:0003677,DNA binding; GO:0005488,binding; GO:0097159,organic cyclic compound bin…	PF03106.18:WRKY DNA -binding domain	WRKY	TF	WRKY
Zm00001eb356430	3.2083	26.2659	2.95066	up	K18835 WRKY transcription factor 2 | (RefSeq) probable WRKY transcription factor 2 isoform X1 (A)	ko04626: Plant-pathogen interaction	uncharacterized protein LOC100281947 [Zea mays]	WRK50_ARATH RecName: Full=Probable WRKY transcription factor 50; AltName: Full=WRKY DNA-binding protein 50;	A0A1D6FWS3_MAIZE SubName: Full=Putative WRKY DNA-binding domain superfamily protein {ECO:0000313|EMBL:AQK95819.1};	--	GO:0005634,nucleus; GO:0003700,DNA-binding transcription factor activity; GO:0043565,sequence-specific DNA binding; GO:0050832,defense response to fungus; GO:0009867,jasmonic acid mediated signaling pathway; GO:0003674,molecular_function; GO:0140110,transcription regulator activity; GO:0003676,nucleic acid binding; GO:0003677,DNA binding; GO:0005488,binding; GO:0097159,organic cyclic compound bin…	PF03106.18:WRKY DNA -binding domain	WRKY	TF	WRKY
Zm00001eb158000	1.35577	5.67963	1.98207	up	K18835 WRKY transcription factor 2 | (RefSeq) probable WRKY transcription factor 34 (A)	ko04626: Plant-pathogen interaction	WRKY transcription factor 72A [Zea mays]	WRK19_ORYSJ RecName: Full=Transcription factor WRKY19 {ECO:0000305}; Short=OsWRKY19 {ECO:0000303|PubMed:15047897}; AltName: Full=WRKY transcription factor 19 {ECO:0000305};	A0A060D3F9_MAIZE SubName: Full=WRKY transcription factor {ECO:0000313|EMBL:AIB05910.1}; Flags: Fragment;	--	GO:0005634,nucleus; GO:0003700,DNA-binding transcription factor activity; GO:0000976,transcription cis-regulatory region binding; GO:0006952,defense response; GO:0003674,molecular_function; GO:0140110,transcription regulator activity; GO:0001067,transcription regulatory region nucleic acid binding; GO:0003676,nucleic acid binding; GO:0003677,DNA binding; GO:0003690,double-stranded DNA binding; GO…	PF03106.18:WRKY DNA -binding domain	WRKY	TF	WRKY
Zm00001eb176730	13.2214	6.53137	-1.1017	down	K18835 WRKY transcription factor 2 | (RefSeq) uncharacterized protein LOC100275623 (A)	ko04626: Plant-pathogen interaction	photosynthetic NDH subunit of subcomplex B 1, chloroplastic [Zea mays]	PNSB1_ARATH RecName: Full=Photosynthetic NDH subunit of subcomplex B 1, chloroplastic {ECO:0000303|PubMed:21785130}; Short=Protein PnsB1 {ECO:0000303|PubMed:21785130}; AltName: Full=NAD(P)H DEHYDROGENASE SUBUNIT 48 {ECO:0000303|PubMed:18974055}; AltName: Full=NDH-DEPENDENT CYCLIC ELECTRON FLOW 1 {ECO:0000303|PubMed:18785996}; Flags: Precursor;	A0A3L6EXV1_MAIZE SubName: Full=Photosynthetic NDH subunit of subcomplex B 1, chloroplastic {ECO:0000313|EMBL:PWZ25549.1};	--	GO:0009507,chloroplast; GO:0009534,chloroplast thylakoid; GO:0009535,chloroplast thylakoid membrane; GO:0010598,NAD(P)H dehydrogenase complex (plastoquinone); GO:0005634,nucleus; GO:0009773,photosynthetic electron transport in photosystem I; GO:0006091,generation of precursor metabolites and energy; GO:0008150,biological_process; GO:0008152,metabolic process; GO:0009767,photosynthetic electron tr…	PF01075.20:Glycosyltransferase family 9 (heptosyltransferase)	WRKY	TF	WRKY
Zm00001eb112840	0.7748	1.77377	1.1108	up	K18835 WRKY transcription factor 2 | (RefSeq) uncharacterized protein LOC100275623 (A)	ko04626: Plant-pathogen interaction	probable WRKY transcription factor 45 [Zea mays]	WRK75_ARATH RecName: Full=Probable WRKY transcription factor 75; AltName: Full=WRKY DNA-binding protein 75;	A0A1D6F5K4_MAIZE SubName: Full=Putative WRKY transcription factor 75 {ECO:0000313|EMBL:ONM26568.1};	--	GO:0005634,nucleus; GO:0003700,DNA-binding transcription factor activity; GO:0000978,RNA polymerase II cis-regulatory region sequence-specific DNA binding; GO:0000976,transcription cis-regulatory region binding; GO:0010055,atrichoblast differentiation; GO:0048527,lateral root development; GO:0000122,negative regulation of transcription by RNA polymerase II; GO:0043620,regulation of DNA-templated …	PF03106.18:WRKY DNA -binding domain	WRKY	TF	WRKY
Zm00001eb090980	12.2482	34.9131	1.42631	up	K18875 enhanced disease susceptibility 1 protein | (RefSeq) EDS1-like protein (A)	ko04626: Plant-pathogen interaction	uncharacterized protein LOC100272668 isoform 1 [Zea mays]	PAD4_ARATH RecName: Full=Lipase-like PAD4; EC=2.3.1.-; AltName: Full=Protein ENHANCED DISEASE SUSCEPTIBILITY 9; AltName: Full=Protein PHYTOALEXIN DEFICIENT 4; Short=AtPAD4;	A0A1D6EH28_MAIZE SubName: Full=Lipase-like PAD4 {ECO:0000313|EMBL:ONM19447.1};	--	GO:0005737,cytoplasm; GO:0005829,cytosol; GO:0106093,EDS1 disease-resistance complex; GO:0005634,nucleus; GO:0016298,lipase activity; GO:0016740,transferase activity; GO:0010618,aerenchyma formation; GO:0071327,cellular response to trehalose stimulus; GO:0042742,defense response to bacterium; GO:0050829,defense response to Gram-negative bacterium; GO:0002213,defense response to insect; GO:0009873…	PF18117.4:Enhanced disease susceptibility 1 protein EP domain	--	--	--
Plant-hormone signal transduction related genes
novel.4401	32.3119	116.418	1.76516	up	K13413 mitogen-activated protein kinase kinase 4/5 [EC:2.7.12.2] | (RefSeq) MKK4 - putative MAPKK (A)	ko04016: MAPK signaling pathway - plant; ko04075: Plant hormone signal transduction; ko04626: Plant-pathogen interaction	MAP kinase kinase4 [Zea mays]	M2K4_ARATH RecName: Full=Mitogen-activated protein kinase kinase 4; Short=AtMKK4; Short=MAP kinase kinase 4; EC=2.7.12.2;	A0A1D6HMS7_MAIZE SubName: Full=MAP kinase kinase4 {ECO:0000313|EMBL:AQK75617.1};	Mitogen-activated protein kinase kinase (MAP2K)	GO:0009570,chloroplast stroma; GO:0005737,cytoplasm; GO:0005634,nucleus; GO:0005524,ATP binding; GO:0004708,MAP kinase kinase activity; GO:0106310,protein serine kinase activity; GO:0004674,protein serine/threonine kinase activity; GO:0004713,protein tyrosine kinase activity; GO:0098542,defense response to other organism; GO:0010227,floral organ abscission; GO:0010229,inflorescence development; G…	PF00069.28:Protein kinase domain	--	--	--
Zm00001eb184730	23.7594	11.5023	-1.12956	down	K13415 protein brassinosteroid insensitive 1 [EC:2.7.10.1 2.7.11.1] | (RefSeq) brassinosteroid LRR receptor kinase BRI1 (A)	ko04075: Plant hormone signal transduction	putative LRR receptor-like serine/threonine-protein kinase [Zea mays]	Y3471_ARATH RecName: Full=Putative receptor-like protein kinase At3g47110; EC=2.7.11.1; Flags: Precursor;	A0A3L6F163_MAIZE SubName: Full=Putative LRR receptor-like serine/threonine-protein kinase {ECO:0000313|EMBL:PWZ26789.1};	--	GO:0016021,integral component of membrane; GO:0005886,plasma membrane; GO:0005524,ATP binding; GO:0106310,protein serine kinase activity; GO:0004674,protein serine/threonine kinase activity; GO:0006468,protein phosphorylation; GO:0000166,nucleotide binding; GO:0003674,molecular_function; GO:0005488,binding; GO:0017076,purine nucleotide binding; GO:0030554,adenyl nucleotide binding; GO:0032553,rib…	PF07714.20:Protein tyrosine and serine/threonine kinase	--	--	--
Zm00001eb184670	11.8483	6.16423	-1.02582	down	K13415 protein brassinosteroid insensitive 1 [EC:2.7.10.1 2.7.11.1] | (RefSeq) brassinosteroid LRR receptor kinase BRI1 (A)	ko04075: Plant hormone signal transduction	Putative leucine-rich repeat receptor-like protein kinase family protein [Zea mays]	Y3475_ARATH RecName: Full=Probable LRR receptor-like serine/threonine-protein kinase At3g47570; EC=2.7.11.1; Flags: Precursor;	K7U1U8_MAIZE SubName: Full=Putative leucine-rich repeat receptor-like protein kinase family protein {ECO:0000313|EMBL:AQK53595.1};	--	GO:0016021,integral component of membrane; GO:0005886,plasma membrane; GO:0005524,ATP binding; GO:0106310,protein serine kinase activity; GO:0004674,protein serine/threonine kinase activity; GO:0006468,protein phosphorylation; GO:0000166,nucleotide binding; GO:0003674,molecular_function; GO:0005488,binding; GO:0017076,purine nucleotide binding; GO:0030554,adenyl nucleotide binding; GO:0032553,rib…	PF13855.9:Leucine rich repeat	--	--	--
Zm00001eb099720	0.139933	0.355967	1.26404	up	K13415 protein brassinosteroid insensitive 1 [EC:2.7.10.1 2.7.11.1] | (RefSeq) brassinosteroid LRR receptor kinase BRI1 (A)	ko04075: Plant hormone signal transduction	putative leucine-rich repeat receptor-like serine/threonine-protein kinase At2g24130 [Zea mays]	Y2241_ARATH RecName: Full=Putative leucine-rich repeat receptor-like serine/threonine-protein kinase At2g24130; EC=2.7.11.1; Flags: Precursor;	A0A1D6EQ34_MAIZE SubName: Full=Putative leucine-rich repeat receptor-like serine/threonine-protein kinase {ECO:0000313|EMBL:ONM21877.1};	--	GO:0016021,integral component of membrane; GO:0005886,plasma membrane; GO:0005524,ATP binding; GO:0106310,protein serine kinase activity; GO:0004674,protein serine/threonine kinase activity; GO:0006468,protein phosphorylation; GO:0000166,nucleotide binding; GO:0003674,molecular_function; GO:0005488,binding; GO:0017076,purine nucleotide binding; GO:0030554,adenyl nucleotide binding; GO:0032553,rib…	PF13855.9:Leucine rich repeat	--	--	--
Zm00001eb388090	0.1648	0.462667	1.40485	up	K13415 protein brassinosteroid insensitive 1 [EC:2.7.10.1 2.7.11.1] | (RefSeq) brassinosteroid LRR receptor kinase BRI1 (A)	ko04075: Plant hormone signal transduction	G-type lectin S-receptor-like serine/threonine-protein kinase LECRK2 [Zea mays]	LERK2_ORYSI RecName: Full=G-type lectin S-receptor-like serine/threonine-protein kinase LECRK2 {ECO:0000305}; Short=OsLecRK2 {ECO:0000303|PubMed:25485617}; EC=2.7.11.1 {ECO:0000305}; Flags: Precursor;	A0A804UJE6_MAIZE RecName: Full=Receptor-like serine/threonine-protein kinase {ECO:0000256|PIRNR:PIRNR000641}; EC=2.7.11.1 {ECO:0000256|PIRNR:PIRNR000641};	--	GO:0016021,integral component of membrane; GO:0005524,ATP binding; GO:0030246,carbohydrate binding; GO:0106310,protein serine kinase activity; GO:0004674,protein serine/threonine kinase activity; GO:0006952,defense response; GO:0006468,protein phosphorylation; GO:0000166,nucleotide binding; GO:0003674,molecular_function; GO:0005488,binding; GO:0017076,purine nucleotide binding; GO:0030554,adenyl …	PF00069.28:Protein kinase domain	--	--	--
Zm00001eb059030	6.11873	17.7811	1.45491	up	K13415 protein brassinosteroid insensitive 1 [EC:2.7.10.1 2.7.11.1] | (RefSeq) brassinosteroid LRR receptor kinase BRI1 (A)	ko04075: Plant hormone signal transduction	wound and phytochrome signaling involved receptor like kinase [Zea mays]	Y2165_ARATH RecName: Full=Probable LRR receptor-like serine/threonine-protein kinase At2g16250; EC=2.7.11.1; Flags: Precursor;	C4J3G3_MAIZE SubName: Full=Putative LRR receptor-like serine/threonine-protein kinase {ECO:0000313|EMBL:ONM09831.1};	--	GO:0016021,integral component of membrane; GO:0009505,plant-type cell wall; GO:0005886,plasma membrane; GO:0009506,plasmodesma; GO:0005524,ATP binding; GO:0106310,protein serine kinase activity; GO:0004674,protein serine/threonine kinase activity; GO:0006468,protein phosphorylation; GO:0000166,nucleotide binding; GO:0003674,molecular_function; GO:0005488,binding; GO:0017076,purine nucleotide bind…	PF07714.20:Protein tyrosine and serine/threonine kinase	--	--	--
Zm00001eb347270	0.629933	1.4132	1.08116	up	K13422 transcription factor MYC2 | (RefSeq) transcription factor MYC2 (A)	ko04016: MAPK signaling pathway - plant; ko04075: Plant hormone signal transduction	uncharacterized protein LOC103635561 isoform X1 [Zea mays]	BH041_ARATH RecName: Full=Putative transcription factor bHLH041; AltName: Full=Basic helix-loop-helix protein 41; Short=AtbHLH41; Short=bHLH 41; AltName: Full=Transcription factor EN 51; AltName: Full=bHLH transcription factor bHLH041;	A0A804QQY1_MAIZE RecName: Full=BHLH domain-containing protein {ECO:0000259|PROSITE:PS50888};	--	GO:0005634,nucleus; GO:0003677,DNA binding; GO:0003700,DNA-binding transcription factor activity; GO:0046983,protein dimerization activity; GO:0006355,regulation of DNA-templated transcription; GO:0003674,molecular_function; GO:0003676,nucleic acid binding; GO:0005488,binding; GO:0097159,organic cyclic compound binding; GO:1901363,heterocyclic compound binding; GO:0140110,transcription regulator …	PF00010.29:Helix-loop-helix DNA-binding domain	bHLH	TF	bHLH
Zm00001eb390330	18.4227	42.1657	1.10957	up	K13422 transcription factor MYC2 | (RefSeq) transcription factor MYC2 (A)	ko04016: MAPK signaling pathway - plant; ko04075: Plant hormone signal transduction	transcription factor MYC2 [Zea mays]	MYC2_ORYSJ RecName: Full=Transcription factor MYC2 {ECO:0000305}; Short=OsMYC2 {ECO:0000303|PubMed:24647160}; AltName: Full=Basic helix-loop-helix protein 9 {ECO:0000303|PubMed:16896230}; Short=OsbHLH009 {ECO:0000303|PubMed:16896230}; Short=bHLH 9 {ECO:0000305};	K7VC27_MAIZE SubName: Full=Putative HLH DNA-binding domain superfamily protein {ECO:0000313|EMBL:AQL05369.1};	--	GO:0005634,nucleus; GO:0003700,DNA-binding transcription factor activity; GO:0046983,protein dimerization activity; GO:0000976,transcription cis-regulatory region binding; GO:0006355,regulation of DNA-templated transcription; GO:0003674,molecular_function; GO:0140110,transcription regulator activity; GO:0005488,binding; GO:0005515,protein binding; GO:0001067,transcription regulatory region nuclei…	PF14215.9:bHLH-MYC and R2R3-MYB transcription factors N-terminal	bHLH	TF	bHLH
Zm00001eb055830	1.01957	3.59243	1.73371	up	K13422 transcription factor MYC2 | (RefSeq) transcription factor MYC2 (A)	ko04016: MAPK signaling pathway - plant; ko04075: Plant hormone signal transduction	Transcription factor bHLH25 [Zea mays]	BH025_ARATH RecName: Full=Transcription factor bHLH25; AltName: Full=Basic helix-loop-helix protein 25; Short=AtbHLH25; Short=bHLH 25; AltName: Full=Transcription factor EN 29; AltName: Full=bHLH transcription factor bHLH025;	B4FHG4_MAIZE SubName: Full=BHLH transcription factor {ECO:0000313|EMBL:AIB04354.1}; SubName: Full=Transcription factor bHLH18 {ECO:0000313|EMBL:ONM08772.1};	--	GO:0005634,nucleus; GO:0003700,DNA-binding transcription factor activity; GO:0046983,protein dimerization activity; GO:0000976,transcription cis-regulatory region binding; GO:0006355,regulation of DNA-templated transcription; GO:0003674,molecular_function; GO:0140110,transcription regulator activity; GO:0005488,binding; GO:0005515,protein binding; GO:0001067,transcription regulatory region nuclei…	PF00010.29:Helix-loop-helix DNA-binding domain	bHLH	TF	bHLH
Zm00001eb160210	0.204367	1.64093	2.92308	up	K13422 transcription factor MYC2 | (RefSeq) transcription factor MYC2 (A)	ko04016: MAPK signaling pathway - plant; ko04075: Plant hormone signal transduction	uncharacterized LOC100279537 [Zea mays]	BH041_ARATH RecName: Full=Putative transcription factor bHLH041; AltName: Full=Basic helix-loop-helix protein 41; Short=AtbHLH41; Short=bHLH 41; AltName: Full=Transcription factor EN 51; AltName: Full=bHLH transcription factor bHLH041;	B7ZYM4_MAIZE SubName: Full=BHLH transcription factor {ECO:0000313|EMBL:AIB05509.1}; SubName: Full=Putative transcription factor bHLH041 {ECO:0000313|EMBL:ONM40612.1};	--	GO:0005634,nucleus; GO:0003677,DNA binding; GO:0003700,DNA-binding transcription factor activity; GO:0046983,protein dimerization activity; GO:0006355,regulation of DNA-templated transcription; GO:0003674,molecular_function; GO:0003676,nucleic acid binding; GO:0005488,binding; GO:0097159,organic cyclic compound binding; GO:1901363,heterocyclic compound binding; GO:0140110,transcription regulator …	PF00010.29:Helix-loop-helix DNA-binding domain	bHLH	TF	bHLH
Zm00001eb299370	4.94553	19.7364	1.91362	up	K13449 pathogenesis-related protein 1 | (RefSeq) pathogenesis related protein 4 precursor (A)	ko04016: MAPK signaling pathway - plant; ko04075: Plant hormone signal transduction; ko04626: Plant-pathogen interaction	pathogenesis related protein 4 precursor [Zea mays]	PR1_HORVU RecName: Full=Pathogenesis-related protein 1; Flags: Precursor;	Q2XX59_ZEADI SubName: Full=Pathogenesis-related protein 1 {ECO:0000313|EMBL:ABA34071.1};	Defense-related protein containing SCP domain	GO:0005576,extracellular region; GO:0006952,defense response; GO:0009607,response to biotic stimulus; GO:0006950,response to stress; GO:0008150,biological_process; GO:0050896,response to stimulus; GO:0005575,cellular_component; GO:0110165,cellular anatomical entity	PF00188.29:Cysteine-rich secretory protein family	--	--	--
Zm00001eb257300	2.13833	1.08503	-1.06104	down	K13449 pathogenesis-related protein 1 | (RefSeq) pathogenesis-related protein PRB1-3 (A)	ko04016: MAPK signaling pathway - plant; ko04075: Plant hormone signal transduction; ko04626: Plant-pathogen interaction	pathogenesis-related protein PR-1 precursor [Zea mays]	PR1_MEDTR RecName: Full=Pathogenesis-related protein PR-1; Flags: Precursor;	B6UG61_MAIZE SubName: Full=Pathogenesis-related protein PR-1 {ECO:0000313|EMBL:ACG48344.1};	Defense-related protein containing SCP domain	GO:0005576,extracellular region; GO:0006952,defense response; GO:0009607,response to biotic stimulus; GO:0006950,response to stress; GO:0008150,biological_process; GO:0050896,response to stimulus; GO:0005575,cellular_component; GO:0110165,cellular anatomical entity	PF00188.29:Cysteine-rich secretory protein family	--	--	--
Zm00001eb271830	1.0675	4.71303	2.05833	up	K13463 coronatine-insensitive protein 1 | (RefSeq) coronatine-insensitive protein 1 (A)	ko04075: Plant hormone signal transduction	Coronatine-insensitive 1b [Zea mays]	COI1B_ORYSJ RecName: Full=Coronatine-insensitive protein homolog 1b {ECO:0000305}; Short=OsCOI1b {ECO:0000303|PubMed:23320078}; AltName: Full=COI1 protein homolog {ECO:0000303|PubMed:23104764}; Short=OsCOI1H {ECO:0000303|PubMed:23104764};	A0A804PUJ7_MAIZE SubName: Full=Uncharacterized protein {ECO:0000313|EnsemblPlants:Zm00001eb271830_P001};	Leucine rich repeat proteins, some proteins contain F-box	GO:0019005,SCF ubiquitin ligase complex; GO:0006952,defense response; GO:2000022,regulation of jasmonic acid mediated signaling pathway; GO:0031146,SCF-dependent proteasomal ubiquitin-dependent protein catabolic process; GO:0006950,response to stress; GO:0008150,biological_process; GO:0050896,response to stimulus; GO:0007154,cell communication; GO:0007165,signal transduction; GO:0009719,response …	PF18511.4:F-box	--	--	--
Zm00001eb100130	14.1807	32.8432	1.12771	up	K13464 jasmonate ZIM domain-containing protein | (RefSeq) Protein TIFY 10B (A)	ko04075: Plant hormone signal transduction	Protein TIFY 10B [Zea mays]	TI10C_ORYSJ RecName: Full=Protein TIFY 10c {ECO:0000305}; Short=OsTIFY10c {ECO:0000303|PubMed:19618278}; AltName: Full=Jasmonate ZIM domain-containing protein 8 {ECO:0000305}; Short=OsJAZ8 {ECO:0000303|PubMed:19618278}; AltName: Full=OsJAZ7 {ECO:0000303|PubMed:21332845};	A0A804MNJ9_MAIZE RecName: Full=Tify domain-containing protein {ECO:0000259|PROSITE:PS51320};	--	GO:0005829,cytosol; GO:0005634,nucleus; GO:0006952,defense response; GO:0031347,regulation of defense response; GO:2000022,regulation of jasmonic acid mediated signaling pathway; GO:0009611,response to wounding; GO:0006950,response to stress; GO:0008150,biological_process; GO:0050896,response to stimulus; GO:0048583,regulation of response to stimulus; GO:0050789,regulation of biological process; …	PF06200.17:tify domain	Others	TR	Others
Zm00001eb188800	1.51807	3.51613	1.1281	up	K13464 jasmonate ZIM domain-containing protein | (RefSeq) protein TIFY 3 isoform X1 (A)	ko04075: Plant hormone signal transduction	Putative lectin-domain receptor-like protein kinase family protein [Zea mays]	LRKS5_ARATH RecName: Full=Probable L-type lectin-domain containing receptor kinase S.5; Short=LecRK-S.5; EC=2.7.11.1; Flags: Precursor;	A0A1D6Q8H0_MAIZE SubName: Full=Putative lectin-domain receptor-like protein kinase family protein {ECO:0000313|EMBL:AQK54703.1};	--	GO:0016021,integral component of membrane; GO:0005886,plasma membrane; GO:0005524,ATP binding; GO:0030246,carbohydrate binding; GO:0106310,protein serine kinase activity; GO:0004675,transmembrane receptor protein serine/threonine kinase activity; GO:0042742,defense response to bacterium; GO:0002229,defense response to oomycetes; GO:0006468,protein phosphorylation; GO:0000166,nucleotide binding; G…	PF00139.22:Legume lectin domain	Tify	TF	Tify
Zm00001eb084980	0.506833	4.20407	2.97018	up	K13464 jasmonate ZIM domain-containing protein | (RefSeq) putative tify domain/CCT motif transcription factor family protein (A)	ko04075: Plant hormone signal transduction	putative tify domain/CCT motif transcription factor family protein [Zea mays]	TIF9_ORYSI RecName: Full=Protein TIFY 9 {ECO:0000305};	B4G0I3_MAIZE SubName: Full=Protein TIFY 9 {ECO:0000313|EMBL:ONM17919.1}; SubName: Full=TIFY13 {ECO:0000313|EMBL:AND66097.1};	--	--	PF06200.17:tify domain	Tify	TF	Tify
Zm00001eb009620	0.706667	1.8132	1.27513	up	K13464 jasmonate ZIM domain-containing protein | (RefSeq) uncharacterized protein LOC100275133 (A)	ko04075: Plant hormone signal transduction	uncharacterized protein LOC100275133 [Zea mays]	TI10B_ORYSJ RecName: Full=Protein TIFY 10b {ECO:0000305}; Short=OsTIFY10b {ECO:0000303|PubMed:19618278}; AltName: Full=Jasmonate ZIM domain-containing protein 7 {ECO:0000305}; Short=OsJAZ7 {ECO:0000303|PubMed:19618278}; AltName: Full=OsJAZ6 {ECO:0000303|PubMed:21332845};	A0A804LGL3_MAIZE RecName: Full=Tify domain-containing protein {ECO:0000259|PROSITE:PS51320};	--	GO:0005634,nucleus; GO:0031347,regulation of defense response; GO:2000022,regulation of jasmonic acid mediated signaling pathway; GO:0009611,response to wounding; GO:0006950,response to stress; GO:0006952,defense response; GO:0008150,biological_process; GO:0048583,regulation of response to stimulus; GO:0050789,regulation of biological process; GO:0050896,response to stimulus; GO:0065007,biologica…	PF06200.17:tify domain	Tify	TF	Tify
Zm00001eb327450	36.0751	94.6548	1.30877	up	K13464 jasmonate ZIM domain-containing protein | (RefSeq) uncharacterized protein LOC100276383 (A)	ko04075: Plant hormone signal transduction	Protein TIFY 10b [Zea mays]	TI10B_ORYSJ RecName: Full=Protein TIFY 10b {ECO:0000305}; Short=OsTIFY10b {ECO:0000303|PubMed:19618278}; AltName: Full=Jasmonate ZIM domain-containing protein 7 {ECO:0000305}; Short=OsJAZ7 {ECO:0000303|PubMed:19618278}; AltName: Full=OsJAZ6 {ECO:0000303|PubMed:21332845};	B4FQE1_MAIZE SubName: Full=Protein TIFY 10B {ECO:0000313|EMBL:ONM59616.1}; SubName: Full=TIFY27 {ECO:0000313|EMBL:AND66111.1};	--	GO:0005634,nucleus; GO:0031347,regulation of defense response; GO:2000022,regulation of jasmonic acid mediated signaling pathway; GO:0009611,response to wounding; GO:0006950,response to stress; GO:0006952,defense response; GO:0008150,biological_process; GO:0048583,regulation of response to stimulus; GO:0050789,regulation of biological process; GO:0050896,response to stimulus; GO:0065007,biologica…	PF06200.17:tify domain	Tify	TF	Tify
Zm00001eb005990	17.3534	63.0535	1.77763	up	K13464 jasmonate ZIM domain-containing protein | (RefSeq) uncharacterized protein LOC100281912 (A)	ko04075: Plant hormone signal transduction	Protein TIFY 11c [Zea mays]	TI11C_ORYSI RecName: Full=Protein TIFY 11c {ECO:0000305};	A0A804LEP7_MAIZE RecName: Full=Tify domain-containing protein {ECO:0000259|PROSITE:PS51320};	--	GO:0005634,nucleus; GO:0005575,cellular_component; GO:0005622,intracellular anatomical structure; GO:0043226,organelle; GO:0043227,membrane-bounded organelle; GO:0043229,intracellular organelle; GO:0043231,intracellular membrane-bounded organelle; GO:0110165,cellular anatomical entity	PF06200.17:tify domain	Tify	TF	Tify
Zm00001eb314010	95.2554	261.407	1.37183	up	K13464 jasmonate ZIM domain-containing protein | (RefSeq) uncharacterized protein LOC100384222 (A)	ko04075: Plant hormone signal transduction	Protein TIFY 10c [Zea mays]	TI10C_ORYSI RecName: Full=Protein TIFY 10c {ECO:0000305};	C0PFI1_MAIZE SubName: Full=Jasmonate-ZIM-domain protein JAZ1a {ECO:0000313|EMBL:QXL99896.1}; SubName: Full=TIFY25 {ECO:0000313|EMBL:AND66109.1}; SubName: Full=ZIM transcription factor {ECO:0000313|EMBL:AIB05448.1}; SubName: Full=ZIM-transcription factor 28 {ECO:0000313|EMBL:ONM55267.1};	--	GO:0005829,cytosol; GO:0005634,nucleus; GO:0006952,defense response; GO:0006950,response to stress; GO:0008150,biological_process; GO:0050896,response to stimulus; GO:0005575,cellular_component; GO:0005622,intracellular anatomical structure; GO:0005737,cytoplasm; GO:0110165,cellular anatomical entity; GO:0043226,organelle; GO:0043227,membrane-bounded organelle; GO:0043229,intracellular organelle;…	PF09425.13:Jas motif	Tify	TF	Tify
novel.641	2.54447	6.01463	1.15733	up	K13464 jasmonate ZIM domain-containing protein | (RefSeq) uncharacterized protein LOC103647411 (A)	ko04075: Plant hormone signal transduction	uncharacterized protein LOC103647411 isoform X1 [Zea mays]	TIF6B_ORYSJ RecName: Full=Protein TIFY 6b {ECO:0000305}; Short=OsTIFY6b {ECO:0000303|PubMed:19618278}; AltName: Full=Jasmonate ZIM domain-containing protein 4 {ECO:0000305}; Short=OsJAZ4 {ECO:0000303|PubMed:19618278}; AltName: Full=OsJAZ8 {ECO:0000303|PubMed:21332845};	A0A804MN77_MAIZE RecName: Full=Tify domain-containing protein {ECO:0000259|PROSITE:PS51320};	--	GO:0005634,nucleus; GO:0031347,regulation of defense response; GO:2000022,regulation of jasmonic acid mediated signaling pathway; GO:0009611,response to wounding; GO:0006950,response to stress; GO:0006952,defense response; GO:0008150,biological_process; GO:0048583,regulation of response to stimulus; GO:0050789,regulation of biological process; GO:0050896,response to stimulus; GO:0065007,biologica…	PF06200.17:tify domain	Tify	TF	Tify
Zm00001eb099240	35.7726	101.934	1.42689	up	K13464 jasmonate ZIM domain-containing protein | (RefSeq) uncharacterized protein LOC103647411 (A)	ko04075: Plant hormone signal transduction	Protein TIFY 6b [Zea mays]	TIF6B_ORYSJ RecName: Full=Protein TIFY 6b {ECO:0000305}; Short=OsTIFY6b {ECO:0000303|PubMed:19618278}; AltName: Full=Jasmonate ZIM domain-containing protein 4 {ECO:0000305}; Short=OsJAZ4 {ECO:0000303|PubMed:19618278}; AltName: Full=OsJAZ8 {ECO:0000303|PubMed:21332845};	B4FUK5_MAIZE SubName: Full=ZIM transcription factor {ECO:0000313|EMBL:AIB05516.1};	--	GO:0005634,nucleus; GO:0031347,regulation of defense response; GO:2000022,regulation of jasmonic acid mediated signaling pathway; GO:0009611,response to wounding; GO:0006950,response to stress; GO:0006952,defense response; GO:0008150,biological_process; GO:0048583,regulation of response to stimulus; GO:0050789,regulation of biological process; GO:0050896,response to stimulus; GO:0065007,biologica…	PF06200.17:tify domain	Tify	TF	Tify
Zm00001eb152510	0.154267	1.3197	3.01206	up	K14431 transcription factor TGA | (RefSeq) uncharacterized protein LOC100502433 (A)	ko04075: Plant hormone signal transduction	Protein DOG1-like 3 [Zea mays]	DOGL3_ARATH RecName: Full=Protein DOG1-like 3 {ECO:0000303|PubMed:17065317};	B6THZ2_MAIZE SubName: Full=Delay of germination 1 {ECO:0000313|EMBL:ONM37733.1}; SubName: Full=Tumor-related protein {ECO:0000313|EMBL:ACG36725.1};	--	GO:0043565,sequence-specific DNA binding; GO:0006351,DNA-templated transcription; GO:0003674,molecular_function; GO:0003676,nucleic acid binding; GO:0003677,DNA binding; GO:0005488,binding; GO:0097159,organic cyclic compound binding; GO:1901363,heterocyclic compound binding; GO:0006139,nucleobase-containing compound metabolic process; GO:0006725,cellular aromatic compound metabolic process; GO:00…	PF14144.9:Seed dormancy control	--	--	--
Zm00001eb366900	0.170267	0.607267	1.75213	up	K14432 ABA responsive element binding factor | (RefSeq) ABA response element binding factor (A)	ko04075: Plant hormone signal transduction	ABA response element binding factor [Zea mays]	ABI5_ORYSJ RecName: Full=bZIP transcription factor ABI5 homolog {ECO:0000305}; Short=OsABI5 {ECO:0000303|PubMed:17604002}; AltName: Full=bZIP transcription factor 10 {ECO:0000303|PubMed:18065552}; Short=OsBZIP10 {ECO:0000303|PubMed:18065552};	B6UI01_MAIZE SubName: Full=ABA response element binding factor {ECO:0000313|EMBL:ACG48984.1};	--	GO:0005634,nucleus; GO:0003700,DNA-binding transcription factor activity; GO:0042803,protein homodimerization activity; GO:0043565,sequence-specific DNA binding; GO:0009738,abscisic acid-activated signaling pathway; GO:0010152,pollen maturation; GO:0045893,positive regulation of DNA-templated transcription; GO:0006355,regulation of DNA-templated transcription; GO:0009737,response to abscisic acid…	PF00170.24:bZIP transcription factor	bZIP	TF	bZIP
Zm00001eb383610	0.149467	1.97223	3.64209	up	K14432 ABA responsive element binding factor | (RefSeq) uncharacterized protein LOC100191211 (A)	ko04075: Plant hormone signal transduction	ankyrin repeat domain-containing protein 28 [Zea mays]	XB3_ORYSJ RecName: Full=E3 ubiquitin-protein ligase XB3; EC=2.3.2.27; AltName: Full=Ankyrin repeat domain and RING finger-containing protein XB3; AltName: Full=RING-type E3 ubiquitin transferase XB3; AltName: Full=XA21-binding protein 3;	A0A804R051_MAIZE SubName: Full=Uncharacterized protein {ECO:0000313|EnsemblPlants:Zm00001eb383610_P001};	--	GO:0046872,metal ion binding; GO:0004842,ubiquitin-protein transferase activity; GO:0044260,cellular macromolecule metabolic process; GO:0042742,defense response to bacterium; GO:0051865,protein autoubiquitination; GO:0003674,molecular_function; GO:0005488,binding; GO:0043167,ion binding; GO:0043169,cation binding; GO:0003824,catalytic activity; GO:0016740,transferase activity; GO:0019787,ubiquit…	--	--	--	--
Zm00001eb146690	2.1635	5.92897	1.37026	up	K14432 ABA responsive element binding factor | (RefSeq) uncharacterized protein LOC100280716 (A)	ko04075: Plant hormone signal transduction	bZIP transcription factor 12 [Zea mays]	BZP12_ORYSJ RecName: Full=bZIP transcription factor 12 {ECO:0000305}; Short=OsBZIP12 {ECO:0000303|PubMed:18065552}; AltName: Full=Abscisic acid responsive elements-binding factor 1 {ECO:0000305}; Short=ABA responsive element binding factor 1 {ECO:0000303|PubMed:20039193}; Short=ABRE-binding factor 1 {ECO:0000305}; Short=OsABF1 {ECO:0000303|PubMed:20039193};	B7ZXV7_MAIZE SubName: Full=BZIP transcription factor {ECO:0000313|EMBL:ADX60096.1}; SubName: Full=G-box-binding factor 4 {ECO:0000313|EMBL:ONM36161.1};	--	GO:0005634,nucleus; GO:0003700,DNA-binding transcription factor activity; GO:0043565,sequence-specific DNA binding; GO:0009738,abscisic acid-activated signaling pathway; GO:0009789,positive regulation of abscisic acid-activated signaling pathway; GO:1901002,positive regulation of response to salt stress; GO:1902584,positive regulation of response to water deprivation; GO:0045893,positive regulati…	PF00170.24:bZIP transcription factor	bZIP	TF	bZIP
Zm00001eb255970	28.4131	66.2341	1.13596	up	K14432 ABA responsive element binding factor | (RefSeq) uncharacterized protein LOC100284582 (A)	ko04075: Plant hormone signal transduction	bZIP transcription factor 23 [Zea mays]	BZP23_ORYSJ RecName: Full=bZIP transcription factor 23 {ECO:0000305}; Short=OsBZIP23 {ECO:0000303|PubMed:18931143}; AltName: Full=ABRE-binding factor 2 {ECO:0000305}; Short=OsABF2 {ECO:0000303|PubMed:18315698}; AltName: Full=Abscisic acid responsive elements-binding factor 1 {ECO:0000305}; Short=OsAREB1 {ECO:0000303|PubMed:19947981};	A0A1D6HL81_MAIZE SubName: Full=ABSCISIC ACID-INSENSITIVE 5-like protein 5 {ECO:0000313|EMBL:AQK75181.1};	--	GO:0005634,nucleus; GO:0003677,DNA binding; GO:0003700,DNA-binding transcription factor activity; GO:0009738,abscisic acid-activated signaling pathway; GO:0045893,positive regulation of DNA-templated transcription; GO:0009651,response to salt stress; GO:0009414,response to water deprivation; GO:0003674,molecular_function; GO:0003676,nucleic acid binding; GO:0005488,binding; GO:0097159,organic cyc…	PF00170.24:bZIP transcription factor	bZIP	TF	bZIP
Zm00001eb332360	1.94073	5.5777	1.43883	up	K14484 auxin-responsive protein IAA | (RefSeq) auxin-responsive protein IAA4 isoform X1 (A)	ko04075: Plant hormone signal transduction	auxin-responsive protein IAA4 isoform X2 [Zea mays]	IAA4_ORYSI RecName: Full=Auxin-responsive protein IAA4; AltName: Full=Indoleacetic acid-induced protein 4;	A0A804QKP9_MAIZE RecName: Full=Auxin-responsive protein {ECO:0000256|RuleBase:RU004549};	--	GO:0005634,nucleus; GO:0009734,auxin-activated signaling pathway; GO:0006355,regulation of DNA-templated transcription; GO:0007154,cell communication; GO:0007165,signal transduction; GO:0008150,biological_process; GO:0009719,response to endogenous stimulus; GO:0009725,response to hormone; GO:0009733,response to auxin; GO:0009755,hormone-mediated signaling pathway; GO:0009987,cellular process; GO:…	PF02309.19:AUX/IAA family	AUX/IAA	TR	AUX/IAA
Zm00001eb283560	2.16797	1.03	-1.16163	down	K14484 auxin-responsive protein IAA | (RefSeq) IAA16 - auxin-responsive Aux/IAA family member (A)	ko04075: Plant hormone signal transduction	IAA16 - auxin-responsive Aux/IAA family member [Zea mays]	IAA16_ORYSJ RecName: Full=Auxin-responsive protein IAA16; AltName: Full=Indoleacetic acid-induced protein 16;	A0A1D6LZQ9_MAIZE RecName: Full=Auxin-responsive protein {ECO:0000256|RuleBase:RU004549};	--	GO:0005634,nucleus; GO:0009734,auxin-activated signaling pathway; GO:0006355,regulation of DNA-templated transcription; GO:0007154,cell communication; GO:0007165,signal transduction; GO:0008150,biological_process; GO:0009719,response to endogenous stimulus; GO:0009725,response to hormone; GO:0009733,response to auxin; GO:0009755,hormone-mediated signaling pathway; GO:0009987,cellular process; GO:…	PF02309.19:AUX/IAA family	AUX/IAA	TR	AUX/IAA
Zm00001eb239550	0.601567	0.2675	-1.2526	down	K14484 auxin-responsive protein IAA | (RefSeq) IAA7 - auxin-responsive Aux/IAA family member (A)	ko04075: Plant hormone signal transduction	IAA7 - auxin-responsive Aux/IAA family member [Zea mays]	IAA7_ORYSJ RecName: Full=Auxin-responsive protein IAA7; AltName: Full=Indoleacetic acid-induced protein 7;	C0HFR3_MAIZE RecName: Full=Auxin-responsive protein {ECO:0000256|RuleBase:RU004549};	--	GO:0005634,nucleus; GO:0009734,auxin-activated signaling pathway; GO:0006355,regulation of DNA-templated transcription; GO:0009733,response to auxin; GO:0007154,cell communication; GO:0007165,signal transduction; GO:0008150,biological_process; GO:0009719,response to endogenous stimulus; GO:0009725,response to hormone; GO:0009755,hormone-mediated signaling pathway; GO:0009987,cellular process; GO:…	PF02309.19:AUX/IAA family	AUX/IAA	TR	AUX/IAA
Zm00001eb135570	4.6714	11.6045	1.22895	up	K14484 auxin-responsive protein IAA | (RefSeq) uncharacterized protein LOC100192924 (A)	ko04075: Plant hormone signal transduction	Auxin-responsive protein IAA31 [Zea mays]	IAA31_ORYSJ RecName: Full=Auxin-responsive protein IAA31; AltName: Full=Indoleacetic acid-induced protein 31;	B4FD48_MAIZE RecName: Full=Auxin-responsive protein {ECO:0000256|RuleBase:RU004549};	--	GO:0005634,nucleus; GO:0009734,auxin-activated signaling pathway; GO:0006355,regulation of DNA-templated transcription; GO:0007154,cell communication; GO:0007165,signal transduction; GO:0008150,biological_process; GO:0009719,response to endogenous stimulus; GO:0009725,response to hormone; GO:0009733,response to auxin; GO:0009755,hormone-mediated signaling pathway; GO:0009987,cellular process; GO:…	PF02309.19:AUX/IAA family	AUX/IAA	TR	AUX/IAA
Zm00001eb293610	1.42243	3.3036	1.13188	up	K14484 auxin-responsive protein IAA | (RefSeq) uncharacterized protein LOC100272504 (A)	ko04075: Plant hormone signal transduction	Auxin-responsive protein IAA18 [Zea mays]	IAA18_ORYSJ RecName: Full=Auxin-responsive protein IAA18; AltName: Full=Indoleacetic acid-induced protein 18;	A0A804UC72_MAIZE RecName: Full=Auxin-responsive protein {ECO:0000256|RuleBase:RU004549};	--	GO:0005634,nucleus; GO:0009734,auxin-activated signaling pathway; GO:0006355,regulation of DNA-templated transcription; GO:0009733,response to auxin; GO:0007154,cell communication; GO:0007165,signal transduction; GO:0008150,biological_process; GO:0009719,response to endogenous stimulus; GO:0009725,response to hormone; GO:0009755,hormone-mediated signaling pathway; GO:0009987,cellular process; GO:…	PF02309.19:AUX/IAA family	AUX/IAA	TR	AUX/IAA
Zm00001eb153660	3.25907	9.5334	1.46479	up	K14484 auxin-responsive protein IAA | (RefSeq) uncharacterized protein LOC100283620 (A)	ko04075: Plant hormone signal transduction	uncharacterized protein LOC100283620 isoform X2 [Zea mays]	3HID1_ARATH RecName: Full=Probable 3-hydroxyisobutyrate dehydrogenase-like 1, mitochondrial; Short=HIBADH-like; EC=1.1.1.31; Flags: Precursor;	A0A1D6NCX9_MAIZE RecName: Full=Auxin-responsive protein {ECO:0000256|RuleBase:RU004549};	Predicted dehydrogenase	GO:0005739,mitochondrion; GO:0008442,3-hydroxyisobutyrate dehydrogenase activity; GO:0051287,NAD binding; GO:0050661,NADP binding; GO:0006574,valine catabolic process; GO:0003674,molecular_function; GO:0003824,catalytic activity; GO:0016491,oxidoreductase activity; GO:0016614,oxidoreductase activity, acting on CH-OH group of donors; GO:0016616,oxidoreductase activity, acting on the CH-OH group of…	PF02309.19:AUX/IAA family	AUX/IAA	TR	AUX/IAA
Zm00001eb212890	0.2369	0.849767	1.75987	up	K14484 auxin-responsive protein IAA | (RefSeq) uncharacterized protein LOC100286028 (A)	ko04075: Plant hormone signal transduction	unknown [Zea mays]	IAA14_ORYSJ RecName: Full=Auxin-responsive protein IAA14; AltName: Full=Indoleacetic acid-induced protein 14;	C0P6F7_MAIZE SubName: Full=Uncharacterized protein {ECO:0000313|EMBL:ACN28573.1};	--	GO:0005634,nucleus; GO:0009734,auxin-activated signaling pathway; GO:0006355,regulation of DNA-templated transcription; GO:0009733,response to auxin; GO:0007154,cell communication; GO:0007165,signal transduction; GO:0008150,biological_process; GO:0009719,response to endogenous stimulus; GO:0009725,response to hormone; GO:0009755,hormone-mediated signaling pathway; GO:0009987,cellular process; GO:…	--	AUX/IAA	TR	AUX/IAA
Zm00001eb186060	13.9952	6.7426	-1.13866	down	K14488 SAUR family protein | (RefSeq) auxin-responsive protein SAUR36 (A)	ko04075: Plant hormone signal transduction	auxin-responsive protein SAUR36 [Zea mays]	SAU36_ARATH RecName: Full=Auxin-responsive protein SAUR36 {ECO:0000305}; AltName: Full=Protein RESPONSE TO AUXINS AND GIBBERELLINS 1 {ECO:0000303|PubMed:23503980}; AltName: Full=Protein SENESCENCE-ASSOCIATED GENE 201 {ECO:0000305}; AltName: Full=Protein SMALL AUXIN UP RNA 36 {ECO:0000303|PubMed:12036261};	K7U6V1_MAIZE SubName: Full=SAUR11-auxin-responsive SAUR family member {ECO:0000313|EMBL:AQK53980.1};	--	GO:0005634,nucleus; GO:0009734,auxin-activated signaling pathway; GO:1900057,positive regulation of leaf senescence; GO:0040008,regulation of growth; GO:0010029,regulation of seed germination; GO:0007154,cell communication; GO:0007165,signal transduction; GO:0008150,biological_process; GO:0009719,response to endogenous stimulus; GO:0009725,response to hormone; GO:0009733,response to auxin; GO:000…	PF02519.17:Auxin responsive protein	--	--	--
novel.6447	0.807667	2.35747	1.46243	up	K14488 SAUR family protein | (RefSeq) auxin-responsive protein SAUR36 (A)	ko04075: Plant hormone signal transduction	hypothetical protein Zm00014a_030602 [Zea mays]	AX10A_SOYBN RecName: Full=Auxin-induced protein X10A;	A0A3L6ELD4_MAIZE RecName: Full=CTLH domain-containing protein {ECO:0000259|PROSITE:PS50897};	LisH motif-containing protein	GO:0009734,auxin-activated signaling pathway; GO:0007154,cell communication; GO:0007165,signal transduction; GO:0008150,biological_process; GO:0009719,response to endogenous stimulus; GO:0009725,response to hormone; GO:0009733,response to auxin; GO:0009755,hormone-mediated signaling pathway; GO:0009987,cellular process; GO:0010033,response to organic substance; GO:0023052,signaling; GO:0032870,ce…	--	--	--	--
Zm00001eb207400	0.889733	1.91377	1.02065	up	K14488 SAUR family protein | (RefSeq) auxin-responsive protein SAUR71 (A)	ko04075: Plant hormone signal transduction	auxin-responsive protein SAUR71 [Zea mays]	SAU71_ARATH RecName: Full=Auxin-responsive protein SAUR71 {ECO:0000305}; AltName: Full=Protein SMALL AUXIN UP RNA 71 {ECO:0000303|PubMed:12036261};	K7V6W1_MAIZE SubName: Full=Auxin-responsive protein SAUR71 {ECO:0000313|EMBL:AQK60436.1};	--	GO:0005737,cytoplasm; GO:0009734,auxin-activated signaling pathway; GO:0040008,regulation of growth; GO:0007154,cell communication; GO:0007165,signal transduction; GO:0008150,biological_process; GO:0009719,response to endogenous stimulus; GO:0009725,response to hormone; GO:0009733,response to auxin; GO:0009755,hormone-mediated signaling pathway; GO:0009987,cellular process; GO:0010033,response to…	PF02519.17:Auxin responsive protein	--	--	--
Zm00001eb218080	1.94863	6.5829	1.67356	up	K14488 SAUR family protein | (RefSeq) SAUR16 - auxin-responsive SAUR family member (A)	ko04075: Plant hormone signal transduction	auxin-responsive protein SAUR40 [Zea mays]	SAU40_ARATH RecName: Full=Auxin-responsive protein SAUR40 {ECO:0000305}; AltName: Full=Protein SMALL AUXIN UP RNA 40 {ECO:0000303|PubMed:12036261};	A0A1D6GL11_MAIZE SubName: Full=Auxin responsive protein {ECO:0000313|EMBL:AQK64010.1};	--	GO:0005737,cytoplasm; GO:0009734,auxin-activated signaling pathway; GO:0040008,regulation of growth; GO:0007154,cell communication; GO:0007165,signal transduction; GO:0008150,biological_process; GO:0009719,response to endogenous stimulus; GO:0009725,response to hormone; GO:0009733,response to auxin; GO:0009755,hormone-mediated signaling pathway; GO:0009987,cellular process; GO:0010033,response to…	PF02519.17:Auxin responsive protein	--	--	--
Zm00001eb193520	3.24117	1.02797	-1.74065	down	K14488 SAUR family protein | (RefSeq) uncharacterized protein LOC100280867 (A)	ko04075: Plant hormone signal transduction	SAUR12-auxin-responsive SAUR family member [Zea mays]	ARG7_VIGRR RecName: Full=Indole-3-acetic acid-induced protein ARG7;	K7U5M1_MAIZE SubName: Full=SAUR12-auxin-responsive SAUR family member {ECO:0000313|EMBL:AQK56312.1};	--	GO:0009733,response to auxin; GO:0008150,biological_process; GO:0009719,response to endogenous stimulus; GO:0009725,response to hormone; GO:0010033,response to organic substance; GO:0042221,response to chemical; GO:0050896,response to stimulus	PF02519.17:Auxin responsive protein	--	--	--
Zm00001eb040680	0.277	1.26267	2.10745	up	K14488 SAUR family protein | (RefSeq) uncharacterized protein LOC103632809 isoform X1 (A)	ko04075: Plant hormone signal transduction	SAUR33 - auxin-responsive SAUR family member [Zea mays]	SAU76_ARATH RecName: Full=Auxin-responsive protein SAUR76 {ECO:0000305}; AltName: Full=Protein SMALL AUXIN UP RNA 76 {ECO:0000303|PubMed:24312429};	A0A1D6KNH3_MAIZE SubName: Full=SAUR33-auxin-responsive SAUR family member {ECO:0000313|EMBL:ONM04365.1};	--	GO:0005737,cytoplasm; GO:0019897,extrinsic component of plasma membrane; GO:0005634,nucleus; GO:0009873,ethylene-activated signaling pathway; GO:0030307,positive regulation of cell growth; GO:0009733,response to auxin; GO:0000160,phosphorelay signal transduction system; GO:0007154,cell communication; GO:0007165,signal transduction; GO:0008150,biological_process; GO:0009719,response to endogenous …	PF02519.17:Auxin responsive protein	--	--	--
Zm00001eb253970	3.8188	11.0977	1.45564	up	K14489 arabidopsis histidine kinase 2/3/4 (cytokinin receptor) [EC:2.7.13.3] | (RefSeq) uncharacterized protein LOC732762 (A)	ko04075: Plant hormone signal transduction	histidine kinase 1 [Zea mays]	OHK6_ORYSJ RecName: Full=Probable histidine kinase 6 {ECO:0000305}; Short=OsHK6 {ECO:0000303|PubMed:22642989}; EC=2.7.13.3 {ECO:0000305}; AltName: Full=OsCRL1a {ECO:0000305};	C0PF17_MAIZE RecName: Full=Histidine kinase {ECO:0000256|ARBA:ARBA00012438}; EC=2.7.13.3 {ECO:0000256|ARBA:ARBA00012438};	Sensory transduction histidine kinase	GO:0016021,integral component of membrane; GO:0005886,plasma membrane; GO:0019955,cytokine binding; GO:0000155,phosphorelay sensor kinase activity; GO:0004673,protein histidine kinase activity; GO:0009736,cytokinin-activated signaling pathway; GO:0006468,protein phosphorylation; GO:0003674,molecular_function; GO:0005488,binding; GO:0005515,protein binding; GO:0003824,catalytic activity; GO:000467…	PF03924.16:CHASE domain	Others	TR	Others
Zm00001eb234170	11.1477	27.7602	1.2322	up	K14491 two-component response regulator ARR-B family | (RefSeq) response regulator 9 (A)	ko04075: Plant hormone signal transduction	ARR-B transcription factor, partial [Zea mays]	ORR24_ORYSJ RecName: Full=Two-component response regulator ORR24 {ECO:0000305}; AltName: Full=OsRRB2 {ECO:0000303|PubMed:16891544};	A0A804PFL8_MAIZE RecName: Full=Two-component response regulator {ECO:0000256|PIRNR:PIRNR036392};	GATA-4/5/6 transcription factors	GO:0005634,nucleus; GO:0003677,DNA binding; GO:0003700,DNA-binding transcription factor activity; GO:0009736,cytokinin-activated signaling pathway; GO:0000160,phosphorelay signal transduction system; GO:0003674,molecular_function; GO:0003676,nucleic acid binding; GO:0005488,binding; GO:0097159,organic cyclic compound binding; GO:1901363,heterocyclic compound binding; GO:0140110,transcription regu…	PF00072.27:Response regulator receiver domain	GARP-ARR-B	TF	GARP->GARP-ARR-B
Zm00001eb433040	6.18393	16.7146	1.34882	up	K14491 two-component response regulator ARR-B family | (RefSeq) two-component response regulator ORR26 (A)	ko04075: Plant hormone signal transduction	uncharacterized protein LOC100281665 isoform X2 [Zea mays]	PHL5_ARATH RecName: Full=Myb family transcription factor PHL5 {ECO:0000305}; AltName: Full=Protein PHR1-LIKE 5 {ECO:0000305};	A0A804UNB2_MAIZE RecName: Full=HTH myb-type domain-containing protein {ECO:0000259|PROSITE:PS51294};	--	GO:0005634,nucleus; GO:0003677,DNA binding; GO:0003700,DNA-binding transcription factor activity; GO:0006355,regulation of DNA-templated transcription; GO:0003674,molecular_function; GO:0003676,nucleic acid binding; GO:0005488,binding; GO:0097159,organic cyclic compound binding; GO:1901363,heterocyclic compound binding; GO:0140110,transcription regulator activity; GO:0006139,nucleobase-containing…	PF14379.9:MYB-CC type transfactor, LHEQLE motif	GARP-G2-like	TF	GARP->GARP-G2-like
Zm00001eb371980	37.4831	17.5779	-1.17707	down	K14491 two-component response regulator ARR-B family | (RefSeq) uncharacterized protein LOC100191412 (A)	ko04075: Plant hormone signal transduction	G2-like 1 isoform X1 [Zea mays]	GLK1_ORYSJ RecName: Full=Probable transcription factor GLK1; AltName: Full=Golden2-like protein 1; Short=OsGLK1;	K7W4V3_MAIZE SubName: Full=G2-like1 {ECO:0000313|EMBL:AQL00887.1};	--	GO:0005634,nucleus; GO:0003700,DNA-binding transcription factor activity; GO:0000976,transcription cis-regulatory region binding; GO:0010638,positive regulation of organelle organization; GO:0045893,positive regulation of DNA-templated transcription; GO:0003674,molecular_function; GO:0140110,transcription regulator activity; GO:0001067,transcription regulatory region nucleic acid binding; GO:0003…	PF00249.34:Myb-like DNA-binding domain	GARP-G2-like	TF	GARP->GARP-G2-like
Zm00001eb182130	18.8172	8.972	-1.15293	down	K14492 two-component response regulator ARR-A family | (RefSeq) response regulator 7 (A)	ko04075: Plant hormone signal transduction	response regulator 7 [Zea mays]	ORR2_ORYSI RecName: Full=Two-component response regulator ORR2 {ECO:0000305}; AltName: Full=Type A response regulator 2 {ECO:0000303|PubMed:16472405}; Short=OsRR2 {ECO:0000303|PubMed:16472405};	B4FKP5_MAIZE SubName: Full=Orphans transcription factor {ECO:0000313|EMBL:AIB05403.1}; SubName: Full=Two-component response regulator ARR16 {ECO:0000313|EMBL:AQK53037.1};	GATA-4/5/6 transcription factors	GO:0009736,cytokinin-activated signaling pathway; GO:0000160,phosphorelay signal transduction system; GO:0009735,response to cytokinin; GO:0007154,cell communication; GO:0007165,signal transduction; GO:0008150,biological_process; GO:0009719,response to endogenous stimulus; GO:0009725,response to hormone; GO:0009755,hormone-mediated signaling pathway; GO:0009987,cellular process; GO:0010033,respon…	PF00072.27:Response regulator receiver domain	Others	TR	Others
Zm00001eb082130	1.24397	0.275667	-2.25837	down	K14492 two-component response regulator ARR-A family | (RefSeq) RR1-Corn type-A response regulator (A)	ko04075: Plant hormone signal transduction	Two-component response regulator ARR16 [Zea mays]	ORR1_ORYSJ RecName: Full=Two-component response regulator ORR1 {ECO:0000305}; AltName: Full=OsRR1 {ECO:0000303|PubMed:16919402}; AltName: Full=OsRRA9 {ECO:0000303|PubMed:16891544};	A0A1D6E9X4_MAIZE SubName: Full=Two-component response regulator ARR16 {ECO:0000313|EMBL:ONM17198.1};	GATA-4/5/6 transcription factors	GO:0048830,adventitious root development; GO:0009736,cytokinin-activated signaling pathway; GO:0000160,phosphorelay signal transduction system; GO:0007275,multicellular organism development; GO:0008150,biological_process; GO:0022622,root system development; GO:0032501,multicellular organismal process; GO:0032502,developmental process; GO:0048364,root development; GO:0048731,system development; GO…	PF00072.27:Response regulator receiver domain	Others	TR	Others
Zm00001eb405030	24.1867	6.56897	-1.96405	down	K14492 two-component response regulator ARR-A family | (RefSeq) uncharacterized protein LOC541632 (A)	ko04075: Plant hormone signal transduction	unknown [Zea mays]	ORR10_ORYSI RecName: Full=Two-component response regulator ORR10 {ECO:0000305}; AltName: Full=Type A response regulator 10 {ECO:0000303|PubMed:16472405}; Short=OsRR10 {ECO:0000303|PubMed:16472405};	A0A804UKS2_MAIZE RecName: Full=Response regulatory domain-containing protein {ECO:0000259|PROSITE:PS50110};	GATA-4/5/6 transcription factors	GO:0005634,nucleus; GO:0009736,cytokinin-activated signaling pathway; GO:0000160,phosphorelay signal transduction system; GO:0007154,cell communication; GO:0007165,signal transduction; GO:0008150,biological_process; GO:0009719,response to endogenous stimulus; GO:0009725,response to hormone; GO:0009735,response to cytokinin; GO:0009755,hormone-mediated signaling pathway; GO:0009987,cellular proces…	PF00072.27:Response regulator receiver domain	Others	TR	Others
Zm00001eb300630	1.34177	0.339933	-2.06439	down	K14493 gibberellin receptor GID1 [EC:3.-.-.-] | (RefSeq) uncharacterized protein LOC103630348 (A)	ko04075: Plant hormone signal transduction	Probable carboxylesterase 15-like [Zea mays]	CXE15_ARATH RecName: Full=Probable carboxylesterase 15; AltName: Full=AtCXE15; EC=3.1.1.1;	B4FIC9_MAIZE SubName: Full=Putative carboxylesterase 15 {ECO:0000313|EMBL:ONM51450.1};	Arylacetamide deacetylase	GO:0080030,methyl indole-3-acetate esterase activity; GO:0003674,molecular_function; GO:0003824,catalytic activity; GO:0016787,hydrolase activity; GO:0016788,hydrolase activity, acting on ester bonds; GO:0052689,carboxylic ester hydrolase activity	PF07859.16:alpha/beta hydrolase fold	--	--	--
Zm00001eb315060	4.12113	1.99577	-1.13133	down	K14493 gibberellin receptor GID1 [EC:3.-.-.-] | (RefSeq) uncharacterized protein LOC103630348 (A)	ko04075: Plant hormone signal transduction	gibberellin receptor GID1L2 [Zea mays]	HIDM_GLYEC RecName: Full=2-hydroxyisoflavanone dehydratase; EC=3.1.1.1; EC=4.2.1.105; AltName: Full=Carboxylesterase HIDM;	B4FRL3_MAIZE RecName: Full=Abhydrolase_3 domain-containing protein {ECO:0000259|Pfam:PF07859};	Arylacetamide deacetylase	GO:0033987,2-hydroxyisoflavanone dehydratase activity; GO:0052689,carboxylic ester hydrolase activity; GO:0080030,methyl indole-3-acetate esterase activity; GO:0009813,flavonoid biosynthetic process; GO:0009717,isoflavonoid biosynthetic process; GO:0046287,isoflavonoid metabolic process; GO:0003674,molecular_function; GO:0003824,catalytic activity; GO:0016829,lyase activity; GO:0016835,carbon-oxy…	PF07859.16:alpha/beta hydrolase fold	--	--	--
Zm00001eb244560	5.504	2.78327	-1.0694	down	K14493 gibberellin receptor GID1 [EC:3.-.-.-] | (RefSeq) uncharacterized protein LOC103630348 (A)	ko04075: Plant hormone signal transduction	gibberellin receptor GID1L2 [Zea mays]	TCEA1_TULGE RecName: Full=Tuliposide A-converting enzyme 1, chloroplastic; Short=TgTCEA1; EC=4.2.99.22; Flags: Precursor;	A0A1D6HB17_MAIZE SubName: Full=Gibberellin receptor GID1L2 {ECO:0000313|EMBL:AQK71897.1};	Arylacetamide deacetylase	GO:0009507,chloroplast; GO:0016787,hydrolase activity; GO:0016829,lyase activity; GO:0006952,defense response; GO:0003674,molecular_function; GO:0003824,catalytic activity; GO:0006950,response to stress; GO:0008150,biological_process; GO:0050896,response to stimulus; GO:0005575,cellular_component; GO:0005622,intracellular anatomical structure; GO:0005737,cytoplasm; GO:0009536,plastid; GO:0043226,…	PF07859.16:alpha/beta hydrolase fold	--	--	--
Zm00001eb287800	4.8021	10.4005	1.03149	up	K14493 gibberellin receptor GID1 [EC:3.-.-.-] | (RefSeq) uncharacterized protein LOC103630348 (A)	ko04075: Plant hormone signal transduction	Gibberellin receptor GID1 [Zea mays]	GID1_ORYSJ RecName: Full=Gibberellin receptor GID1 {ECO:0000303|PubMed:16193045}; EC=3.-.-.- {ECO:0000305}; AltName: Full=Gibberellin-insensitive dwarf protein 1 {ECO:0000303|PubMed:16193045}; AltName: Full=Protein GIBBERELLIN INSENSITIVE DWARF1 {ECO:0000303|PubMed:16193045};	A0A1D6M449_MAIZE SubName: Full=Putative GID1-like gibberellin receptor {ECO:0000313|EMBL:AQK85906.1};	Arylacetamide deacetylase	GO:0005737,cytoplasm; GO:0005634,nucleus; GO:0010331,gibberellin binding; GO:0016787,hydrolase activity; GO:0048444,floral organ morphogenesis; GO:0009740,gibberellic acid mediated signaling pathway; GO:0009939,positive regulation of gibberellic acid mediated signaling pathway; GO:0010325,raffinose family oligosaccharide biosynthetic process; GO:0009739,response to gibberellin; GO:0003674,molecul…	PF07859.16:alpha/beta hydrolase fold	--	--	--
Zm00001eb279190	1.60587	3.65477	1.10098	up	K14493 gibberellin receptor GID1 [EC:3.-.-.-] | (RefSeq) uncharacterized protein LOC103630348 (A)	ko04075: Plant hormone signal transduction	gibberellin receptor GID1L2 [Zea mays]	TCEA1_TULGE RecName: Full=Tuliposide A-converting enzyme 1, chloroplastic; Short=TgTCEA1; EC=4.2.99.22; Flags: Precursor;	A0A1D6LVE5_MAIZE SubName: Full=Gibberellin receptor GID1L2 {ECO:0000313|EMBL:AQK83241.1};	Arylacetamide deacetylase	GO:0009507,chloroplast; GO:0016787,hydrolase activity; GO:0016829,lyase activity; GO:0006952,defense response; GO:0003674,molecular_function; GO:0003824,catalytic activity; GO:0006950,response to stress; GO:0008150,biological_process; GO:0050896,response to stimulus; GO:0005575,cellular_component; GO:0005622,intracellular anatomical structure; GO:0005737,cytoplasm; GO:0009536,plastid; GO:0043226,…	PF07859.16:alpha/beta hydrolase fold	--	--	--
novel.5722	59.6283	151.167	1.25507	up	K14493 gibberellin receptor GID1 [EC:3.-.-.-] | (RefSeq) uncharacterized protein LOC103630348 (A)	ko04075: Plant hormone signal transduction	Probable carboxylesterase 18 [Zea mays]	CXE18_ARATH RecName: Full=Probable carboxylesterase 18; AltName: Full=AtCXE18; EC=3.1.1.1;	B6TKK2_MAIZE SubName: Full=Gibberellin receptor GID1L2 {ECO:0000313|EMBL:ACG37635.1}; SubName: Full=Putative carboxylesterase 18 {ECO:0000313|EMBL:ONM60126.1};	Arylacetamide deacetylase	GO:0052689,carboxylic ester hydrolase activity; GO:0080030,methyl indole-3-acetate esterase activity; GO:0009860,pollen tube growth; GO:0003674,molecular_function; GO:0003824,catalytic activity; GO:0016787,hydrolase activity; GO:0016788,hydrolase activity, acting on ester bonds; GO:0000003,reproduction; GO:0000902,cell morphogenesis; GO:0000904,cell morphogenesis involved in differentiation; GO:0…	PF07859.16:alpha/beta hydrolase fold	--	--	--
Zm00001eb164050	0.752167	4.7574	2.57858	up	K14493 gibberellin receptor GID1 [EC:3.-.-.-] | (RefSeq) uncharacterized protein LOC103630348 (A)	ko04075: Plant hormone signal transduction	gibberellin receptor GID1L2 [Zea mays]	TCEA2_TULGE RecName: Full=Tuliposide A-converting enzyme 2, chloroplastic; Short=TgTCEA2; EC=4.2.99.22; Flags: Precursor;	A0A804NJ38_MAIZE RecName: Full=Abhydrolase_3 domain-containing protein {ECO:0000259|Pfam:PF07859};	Arylacetamide deacetylase	GO:0009507,chloroplast; GO:0016787,hydrolase activity; GO:0016829,lyase activity; GO:0006952,defense response; GO:0003674,molecular_function; GO:0003824,catalytic activity; GO:0006950,response to stress; GO:0008150,biological_process; GO:0050896,response to stimulus; GO:0005575,cellular_component; GO:0005622,intracellular anatomical structure; GO:0005737,cytoplasm; GO:0009536,plastid; GO:0043226,…	PF07859.16:alpha/beta hydrolase fold	--	--	--
Zm00001eb401210	23.9901	63.1498	1.3129	up	K14494 DELLA protein | (RefSeq) DELLA protein DWARF8 (A)	ko04075: Plant hormone signal transduction	Chitin-inducible gibberellin-responsive protein 2 [Zea mays]	CIGR2_ORYSJ RecName: Full=Chitin-inducible gibberellin-responsive protein 2;	A0A804RCQ9_MAIZE SubName: Full=Uncharacterized protein {ECO:0000313|EnsemblPlants:Zm00001eb401210_P001};	--	GO:0005634,nucleus; GO:0003700,DNA-binding transcription factor activity; GO:0043565,sequence-specific DNA binding; GO:0006355,regulation of DNA-templated transcription; GO:0003674,molecular_function; GO:0140110,transcription regulator activity; GO:0003676,nucleic acid binding; GO:0003677,DNA binding; GO:0005488,binding; GO:0097159,organic cyclic compound binding; GO:1901363,heterocyclic compound…	PF03514.17:GRAS domain family	GRAS	TF	GRAS
Zm00001eb141310	4.1145	1.09787	-1.98922	down	K14494 DELLA protein | (RefSeq) DELLA protein DWARF8-like (A)	ko04075: Plant hormone signal transduction	GRAS family transcription factor containing protein [Zea mays]	SCL3_ARATH RecName: Full=Scarecrow-like protein 3 {ECO:0000303|PubMed:10341448}; Short=AtSCL3 {ECO:0000303|PubMed:10341448}; AltName: Full=GRAS family protein 5; Short=AtGRAS-5;	B6SV05_MAIZE SubName: Full=GRAS family transcription factor containing protein {ECO:0000313|EMBL:ACG28688.1};	--	GO:0005634,nucleus; GO:0003700,DNA-binding transcription factor activity; GO:0043565,sequence-specific DNA binding; GO:0006355,regulation of DNA-templated transcription; GO:0009739,response to gibberellin; GO:0003674,molecular_function; GO:0140110,transcription regulator activity; GO:0003676,nucleic acid binding; GO:0003677,DNA binding; GO:0005488,binding; GO:0097159,organic cyclic compound bindi…	PF03514.17:GRAS domain family	GRAS	TF	GRAS
Zm00001eb326020	0.958	0.491267	-1.04678	down	K14494 DELLA protein | (RefSeq) DELLA protein DWARF8-like (A)	ko04075: Plant hormone signal transduction	Protein SHORT-ROOT 1 [Zea mays]	SHR1_ORYSJ RecName: Full=Protein SHORT-ROOT 1 {ECO:0000303|PubMed:17446396}; Short=OsSHR1 {ECO:0000303|PubMed:17446396}; AltName: Full=GRAS family protein 38 {ECO:0000303|PubMed:15316287}; Short=OsGRAS-38 {ECO:0000303|PubMed:15316287};	C0PGA9_MAIZE SubName: Full=GRAS transcription factor {ECO:0000313|EMBL:AIB04372.1}; SubName: Full=Protein SHORT-ROOT {ECO:0000313|EMBL:ONM59196.1};	--	GO:0005634,nucleus; GO:0003700,DNA-binding transcription factor activity; GO:0043565,sequence-specific DNA binding; GO:0008356,asymmetric cell division; GO:0055072,iron ion homeostasis; GO:0048366,leaf development; GO:0045930,negative regulation of mitotic cell cycle; GO:0009956,radial pattern formation; GO:0006355,regulation of DNA-templated transcription; GO:0003674,molecular_function; GO:01401…	PF03514.17:GRAS domain family	GRAS	TF	GRAS
Zm00001eb164490	0.522733	1.31033	1.24121	up	K14494 DELLA protein | (RefSeq) uncharacterized protein LOC103650192 (A)	ko04075: Plant hormone signal transduction	Scarecrow-like protein 9-like [Zea mays]	SCL9_ARATH RecName: Full=Scarecrow-like protein 9; Short=AtSCL9; AltName: Full=GRAS family protein 13; Short=AtGRAS-13;	C0PD56_MAIZE SubName: Full=Uncharacterized protein {ECO:0000313|EMBL:ACN32101.1, ECO:0000313|EnsemblPlants:Zm00001eb164490_P001};	--	GO:0005634,nucleus; GO:0003700,DNA-binding transcription factor activity; GO:0043565,sequence-specific DNA binding; GO:0006355,regulation of DNA-templated transcription; GO:0003674,molecular_function; GO:0140110,transcription regulator activity; GO:0003676,nucleic acid binding; GO:0003677,DNA binding; GO:0005488,binding; GO:0097159,organic cyclic compound binding; GO:1901363,heterocyclic compound…	PF03514.17:GRAS domain family	GRAS	TF	GRAS
Zm00001eb357040	2.17347	5.24097	1.18681	up	K14497 protein phosphatase 2C [EC:3.1.3.16] | (RefSeq) probable protein phosphatase 2C 6 isoform X1 (A)	ko04016: MAPK signaling pathway - plant; ko04075: Plant hormone signal transduction	probable protein phosphatase 2C 6 isoform X1 [Zea mays]	P2C06_ORYSJ RecName: Full=Probable protein phosphatase 2C 6 {ECO:0000305}; Short=OsPP2C06 {ECO:0000303|PubMed:19021904}; EC=3.1.3.16 {ECO:0000305}; AltName: Full=ABI1-like protein 1 {ECO:0000305}; Short=OsABI-LIKE1 {ECO:0000303|PubMed:26491145}; Short=OsABIL1 {ECO:0000303|PubMed:26491145};	A0A804QR13_MAIZE RecName: Full=Protein-serine/threonine phosphatase {ECO:0000256|ARBA:ARBA00013081}; EC=3.1.3.16 {ECO:0000256|ARBA:ARBA00013081};	Serine/threonine protein phosphatase	GO:0005829,cytosol; GO:0005634,nucleus; GO:0046872,metal ion binding; GO:0017018,myosin phosphatase activity; GO:0004722,protein serine/threonine phosphatase activity; GO:0009738,abscisic acid-activated signaling pathway; GO:0035970,peptidyl-threonine dephosphorylation; GO:0003674,molecular_function; GO:0005488,binding; GO:0043167,ion binding; GO:0043169,cation binding; GO:0003824,catalytic activ…	PF00481.24:Protein phosphatase 2C	--	--	--
Zm00001eb082720	0.347233	0.919633	1.32242	up	K14498 serine/threonine-protein kinase SRK2 [EC:2.7.11.1] | (RefSeq) gpm300; uncharacterized protein LOC100282729 (A)	ko04016: MAPK signaling pathway - plant; ko04075: Plant hormone signal transduction	serine/threonine-protein kinase SAPK7 [Zea mays]	SAPK7_ORYSJ RecName: Full=Serine/threonine-protein kinase SAPK7; EC=2.7.11.1; AltName: Full=Osmotic stress/abscisic acid-activated protein kinase 7; AltName: Full=RK4 kinase {ECO:0000312|EMBL:AFK74498.1}; AltName: Full=stress-activated protein kinase 7 {ECO:0000303|Ref.2}; Short=OsSAPK7 {ECO:0000303|Ref.2};	C0PEJ4_MAIZE SubName: Full=Serine/threonine-protein kinase SRK2A {ECO:0000313|EMBL:ONM17429.1};	Serine/threonine protein kinase	GO:0005737,cytoplasm; GO:0005634,nucleus; GO:0005524,ATP binding; GO:0106310,protein serine kinase activity; GO:0004674,protein serine/threonine kinase activity; GO:0009738,abscisic acid-activated signaling pathway; GO:0042742,defense response to bacterium; GO:0035556,intracellular signal transduction; GO:0006468,protein phosphorylation; GO:0000166,nucleotide binding; GO:0003674,molecular_functio…	PF00069.28:Protein kinase domain	--	--	--
Zm00001eb141970	2.12367	0.627167	-1.84084	down	K14498 serine/threonine-protein kinase SRK2 [EC:2.7.11.1] | (RefSeq) SnRK2.3 isoform 2 (A)	ko04016: MAPK signaling pathway - plant; ko04075: Plant hormone signal transduction	hypothetical protein ZEAMMB73_Zm00001d042188 [Zea mays]	SAPK3_ORYSI RecName: Full=Serine/threonine-protein kinase SAPK3; EC=2.7.11.1; AltName: Full=Osmotic stress/abscisic acid-activated protein kinase 3; AltName: Full=Protein kinase REK;	A0A1D6N213_MAIZE RecName: Full=Protein kinase domain-containing protein {ECO:0000259|PROSITE:PS50011};	Serine/threonine protein kinase	GO:0005737,cytoplasm; GO:0005634,nucleus; GO:0005524,ATP binding; GO:0106310,protein serine kinase activity; GO:0004674,protein serine/threonine kinase activity; GO:0009738,abscisic acid-activated signaling pathway; GO:0006468,protein phosphorylation; GO:0000166,nucleotide binding; GO:0003674,molecular_function; GO:0005488,binding; GO:0017076,purine nucleotide binding; GO:0030554,adenyl nucleotid…	PF00069.28:Protein kinase domain	--	--	--
Zm00001eb327780	18.3661	48.254	1.30961	up	K14498 serine/threonine-protein kinase SRK2 [EC:2.7.11.1] | (RefSeq) uncharacterized protein LOC100192497 isoform 2 (A)	ko04016: MAPK signaling pathway - plant; ko04075: Plant hormone signal transduction	Serine/threonine-protein kinase SAPK2 isoform 2 [Zea mays]	SAPK2_ORYSI RecName: Full=Serine/threonine-protein kinase SAPK2; EC=2.7.11.1; AltName: Full=Osmotic stress/abscisic acid-activated protein kinase 2;	B4FBK4_MAIZE SubName: Full=Serine/threonine-protein kinase SRK2C {ECO:0000313|EMBL:ONM59741.1};	Serine/threonine protein kinase	GO:0005737,cytoplasm; GO:0005634,nucleus; GO:0005524,ATP binding; GO:0106310,protein serine kinase activity; GO:0004674,protein serine/threonine kinase activity; GO:0009738,abscisic acid-activated signaling pathway; GO:0006468,protein phosphorylation; GO:0009845,seed germination; GO:0000166,nucleotide binding; GO:0003674,molecular_function; GO:0005488,binding; GO:0017076,purine nucleotide binding…	PF00069.28:Protein kinase domain	--	--	--
Zm00001eb022440	9.09127	21.3604	1.14924	up	K14500 BR-signaling kinase [EC:2.7.11.1] | (RefSeq) putative protein kinase superfamily protein precursor (A)	ko04075: Plant hormone signal transduction	putative protein kinase superfamily protein precursor [Zea mays]	BSK12_ORYSJ RecName: Full=Serine/threonine-protein kinase BSK1-2 {ECO:0000305}; EC=2.7.11.1 {ECO:0000305}; AltName: Full=Brassinosteroid-signaling kinase 1-2 {ECO:0000303|PubMed:28680425}; Short=OsBSK1-2 {ECO:0000303|PubMed:28680425};	B8A2Q2_MAIZE RecName: Full=Protein kinase domain-containing protein {ECO:0000259|PROSITE:PS50011};	--	GO:0005886,plasma membrane; GO:0005524,ATP binding; GO:0106310,protein serine kinase activity; GO:0004674,protein serine/threonine kinase activity; GO:0009742,brassinosteroid mediated signaling pathway; GO:0050832,defense response to fungus; GO:0045087,innate immune response; GO:0006468,protein phosphorylation; GO:0000166,nucleotide binding; GO:0003674,molecular_function; GO:0005488,binding; GO:0…	PF00069.28:Protein kinase domain	--	--	--
Zm00001eb402560	14.1035	33.6967	1.1733	up	K14500 BR-signaling kinase [EC:2.7.11.1] | (RefSeq) uncharacterized protein LOC100192644 (A)	ko04075: Plant hormone signal transduction	Serine/threonine-protein kinase BSK1-2 [Zea mays]	BSK12_ORYSJ RecName: Full=Serine/threonine-protein kinase BSK1-2 {ECO:0000305}; EC=2.7.11.1 {ECO:0000305}; AltName: Full=Brassinosteroid-signaling kinase 1-2 {ECO:0000303|PubMed:28680425}; Short=OsBSK1-2 {ECO:0000303|PubMed:28680425};	C4J4J0_MAIZE SubName: Full=Putative serine/threonine-protein kinase {ECO:0000313|EMBL:AQL09464.1};	--	GO:0005886,plasma membrane; GO:0005524,ATP binding; GO:0106310,protein serine kinase activity; GO:0004674,protein serine/threonine kinase activity; GO:0009742,brassinosteroid mediated signaling pathway; GO:0050832,defense response to fungus; GO:0045087,innate immune response; GO:0006468,protein phosphorylation; GO:0000166,nucleotide binding; GO:0003674,molecular_function; GO:0005488,binding; GO:0…	PF07714.20:Protein tyrosine and serine/threonine kinase	--	--	--
Zm00001eb358430	7.32637	17.6333	1.18347	up	K14506 jasmonic acid-amino synthetase [EC:6.3.2.52] | (RefSeq) uncharacterized protein LOC100381512 (A)	ko04075: Plant hormone signal transduction	Jasmonic acid-amido synthetase JAR1 [Zea mays]	GH35_ORYSJ RecName: Full=Jasmonoyl--L-amino acid synthetase GH3.5 {ECO:0000305}; EC=6.3.2.52 {ECO:0000269|PubMed:24033451}; AltName: Full=Auxin-responsive GH3-like protein 5 {ECO:0000303|PubMed:15856348}; Short=OsGH3-5 {ECO:0000303|PubMed:15856348}; AltName: Full=Indole-3-acetic acid-amido synthetase GH3.5 {ECO:0000305}; AltName: Full=Jasmonate-amino acid synthetase JAR1 {ECO:0000305}; AltName: F…	A0A1D6FZK0_MAIZE SubName: Full=Jasmonic acid-amido synthetase JAR1 {ECO:0000313|EMBL:AQK96712.1};	--	GO:0005737,cytoplasm; GO:0102053,(-)-jasmonoyl-isoleucine synthetase activity; GO:0016881,acid-amino acid ligase activity; GO:0005524,ATP binding; GO:0080123,jasmonate-amino synthetase activity; GO:0102058,jasmonoyl-leucine synthetase activity; GO:0102057,jasmonoyl-valine synthetase activity; GO:0009864,induced systemic resistance, jasmonic acid mediated signaling pathway; GO:0009694,jasmonic aci…	PF03321.16:GH3 auxin-responsive promoter	--	--	--
Zm00001eb088180	3.02643	7.68377	1.2605	up	K14509 ethylene receptor [EC:2.7.13.-] | (RefSeq) uncharacterized protein LOC100193682 precursor (A)	ko04016: MAPK signaling pathway - plant; ko04075: Plant hormone signal transduction	Ethylene receptor 2 precursor [Zea mays]	ETR2_ORYSJ RecName: Full=Ethylene receptor 2 {ECO:0000305}; Short=OsETR2 {ECO:0000305}; EC=2.7.13.3 {ECO:0000305}; AltName: Full=OsPK1 {ECO:0000312|EMBL:AAL29304.2};	Q6JN49_MAIZE RecName: Full=Ethylene receptor {ECO:0000256|PIRNR:PIRNR026389};	Sensory transduction histidine kinase	GO:0005789,endoplasmic reticulum membrane; GO:0016021,integral component of membrane; GO:0005524,ATP binding; GO:0051740,ethylene binding; GO:0038199,ethylene receptor activity; GO:0046872,metal ion binding; GO:0004673,protein histidine kinase activity; GO:0004674,protein serine/threonine kinase activity; GO:2000904,regulation of starch metabolic process; GO:0006355,regulation of DNA-templated tr…	PF00072.27:Response regulator receiver domain	Others	TR	Others
Zm00001eb307550	0.116267	2.74207	4.47321	up	K14516 ethylene-responsive transcription factor 1 | (RefSeq) uncharacterized protein LOC100191919 (A)	ko04016: MAPK signaling pathway - plant; ko04075: Plant hormone signal transduction	Ethylene-responsive transcription factor 1B [Zea mays]	ERF92_ARATH RecName: Full=Ethylene-responsive transcription factor 1B; Short=AtERF1B; AltName: Full=Ethylene-responsive element-binding factor 1B; Short=EREBP-1B;	B4FAN6_MAIZE SubName: Full=Ethylene-responsive transcription factor 1B {ECO:0000313|EMBL:ONM53680.1};	--	GO:0005634,nucleus; GO:0003677,DNA binding; GO:0003700,DNA-binding transcription factor activity; GO:0000976,transcription cis-regulatory region binding; GO:0006952,defense response; GO:0009873,ethylene-activated signaling pathway; GO:0009867,jasmonic acid mediated signaling pathway; GO:0003674,molecular_function; GO:0003676,nucleic acid binding; GO:0005488,binding; GO:0097159,organic cyclic comp…	PF00847.23:AP2 domain	AP2/ERF-ERF	TF	AP2/ERF->AP2/ERF-ERF
Zm00001eb059460	35.9143	17.3843	-1.12976	down	K16189 phytochrome-interacting factor 4 | (RefSeq) transcription factor PHYTOCHROME INTERACTING FACTOR-LIKE 13 isoform X1 (A)	ko04075: Plant hormone signal transduction	transcription factor PHYTOCHROME INTERACTING FACTOR-LIKE 13 isoform X1 [Zea mays]	PIL13_ORYSJ RecName: Full=Transcription factor PHYTOCHROME INTERACTING FACTOR-LIKE 13 {ECO:0000303|PubMed:17485859}; Short=OsPIL13 {ECO:0000303|PubMed:17485859}; Short=PIF-like protein 13 {ECO:0000305}; AltName: Full=Basic helix-loop-helix protein 152 {ECO:0000303|PubMed:16896230}; Short=OsbHLH152 {ECO:0000303|PubMed:16896230}; AltName: Full=OsPIL1 {ECO:0000303|PubMed:22984180};	A0A804M4Y9_MAIZE RecName: Full=BHLH domain-containing protein {ECO:0000259|PROSITE:PS50888};	--	GO:0005634,nucleus; GO:0003677,DNA binding; GO:0046983,protein dimerization activity; GO:0080006,internode patterning; GO:0090229,negative regulation of red or far-red light signaling pathway; GO:0045893,positive regulation of DNA-templated transcription; GO:0006355,regulation of DNA-templated transcription; GO:0003674,molecular_function; GO:0003676,nucleic acid binding; GO:0005488,binding; GO:00…	PF00010.29:Helix-loop-helix DNA-binding domain	bHLH	TF	bHLH
Zm00001eb315910	7.1015	16.1764	1.10365	up	K16189 phytochrome-interacting factor 4 | (RefSeq) transcription factor PHYTOCHROME INTERACTING FACTOR-LIKE 13 isoform X1 (A)	ko04075: Plant hormone signal transduction	Transcription factor BIM1 [Zea mays]	BIM2_ARATH RecName: Full=Transcription factor BIM2; AltName: Full=BES1-interacting Myc-like protein 2; AltName: Full=Basic helix-loop-helix protein 102; Short=AtbHLH102; Short=bHLH 102; AltName: Full=Transcription factor EN 125; AltName: Full=bHLH transcription factor bHLH102;	A0A804Q9P7_MAIZE RecName: Full=BHLH domain-containing protein {ECO:0000259|PROSITE:PS50888};	--	GO:0005634,nucleus; GO:0003700,DNA-binding transcription factor activity; GO:0042802,identical protein binding; GO:0046983,protein dimerization activity; GO:0000976,transcription cis-regulatory region binding; GO:0006351,DNA-templated transcription; GO:0003674,molecular_function; GO:0140110,transcription regulator activity; GO:0005488,binding; GO:0005515,protein binding; GO:0001067,transcription …	PF00010.29:Helix-loop-helix DNA-binding domain	bHLH	TF	bHLH
Zm00001eb101410	16.2122	43.269	1.33264	up	K16189 phytochrome-interacting factor 4 | (RefSeq) transcription factor PHYTOCHROME INTERACTING FACTOR-LIKE 13 isoform X1 (A)	ko04075: Plant hormone signal transduction	uncharacterized protein LOC100273866 isoform X3 [Zea mays]	BIM2_ARATH RecName: Full=Transcription factor BIM2; AltName: Full=BES1-interacting Myc-like protein 2; AltName: Full=Basic helix-loop-helix protein 102; Short=AtbHLH102; Short=bHLH 102; AltName: Full=Transcription factor EN 125; AltName: Full=bHLH transcription factor bHLH102;	A0A804MP42_MAIZE RecName: Full=BHLH domain-containing protein {ECO:0000259|PROSITE:PS50888};	--	GO:0005634,nucleus; GO:0003700,DNA-binding transcription factor activity; GO:0042802,identical protein binding; GO:0046983,protein dimerization activity; GO:0000976,transcription cis-regulatory region binding; GO:0006351,DNA-templated transcription; GO:0003674,molecular_function; GO:0140110,transcription regulator activity; GO:0005488,binding; GO:0005515,protein binding; GO:0001067,transcription …	PF00010.29:Helix-loop-helix DNA-binding domain	bHLH	TF	bHLH
Zm00001eb102260	5.13007	2.174	-1.32233	down	K16189 phytochrome-interacting factor 4 | (RefSeq) uncharacterized protein LOC100281419 (A)	ko04075: Plant hormone signal transduction	unknown [Zea mays]	BH077_ARATH RecName: Full=Transcription factor bHLH77; AltName: Full=Basic helix-loop-helix protein 77; Short=AtbHLH77; Short=bHLH 77; AltName: Full=Protein ACTIVATOR FOR CELL ELONGATION 3; AltName: Full=Transcription factor EN 87; AltName: Full=bHLH transcription factor bHLH077;	A0A804MPK7_MAIZE RecName: Full=BHLH domain-containing protein {ECO:0000259|PROSITE:PS50888};	--	GO:0005634,nucleus; GO:0003700,DNA-binding transcription factor activity; GO:0046983,protein dimerization activity; GO:0000976,transcription cis-regulatory region binding; GO:0006355,regulation of DNA-templated transcription; GO:0003674,molecular_function; GO:0140110,transcription regulator activity; GO:0005488,binding; GO:0005515,protein binding; GO:0001067,transcription regulatory region nuclei…	PF00010.29:Helix-loop-helix DNA-binding domain	bHLH	TF	bHLH
Zm00001eb100380	2.5152	5.8653	1.13768	up	K16189 phytochrome-interacting factor 4 | (RefSeq) uncharacterized protein LOC100281419 (A)	ko04075: Plant hormone signal transduction	uncharacterized LOC100217048 [Zea mays]	HEC1_ARATH RecName: Full=Transcription factor HEC1; AltName: Full=Basic helix-loop-helix protein 88; Short=AtbHLH88; Short=bHLH 88; AltName: Full=Protein HECATE 1; AltName: Full=Transcription factor EN 118; AltName: Full=bHLH transcription factor bHLH088;	B4FL37_MAIZE SubName: Full=BHLH transcription factor {ECO:0000313|EMBL:AIB04378.1}; SubName: Full=Transcription factor HEC2 {ECO:0000313|EMBL:ONM22237.1};	--	GO:0005634,nucleus; GO:0003700,DNA-binding transcription factor activity; GO:0046983,protein dimerization activity; GO:0043565,sequence-specific DNA binding; GO:0048462,carpel formation; GO:0048467,gynoecium development; GO:0045893,positive regulation of DNA-templated transcription; GO:2000012,regulation of auxin polar transport; GO:0010468,regulation of gene expression; GO:0006355,regulation of …	PF00010.29:Helix-loop-helix DNA-binding domain	bHLH	TF	bHLH
MAPK signaling pathway related genes
novel.4401	32.3119	116.418	1.76516	up	K13413 mitogen-activated protein kinase kinase 4/5 [EC:2.7.12.2] | (RefSeq) MKK4 - putative MAPKK (A)	ko04016: MAPK signaling pathway - plant; ko04075: Plant hormone signal transduction; ko04626: Plant-pathogen interaction	MAP kinase kinase4 [Zea mays]	M2K4_ARATH RecName: Full=Mitogen-activated protein kinase kinase 4; Short=AtMKK4; Short=MAP kinase kinase 4; EC=2.7.12.2;	A0A1D6HMS7_MAIZE SubName: Full=MAP kinase kinase4 {ECO:0000313|EMBL:AQK75617.1};	Mitogen-activated protein kinase kinase (MAP2K)	GO:0009570,chloroplast stroma; GO:0005737,cytoplasm; GO:0005634,nucleus; GO:0005524,ATP binding; GO:0004708,MAP kinase kinase activity; GO:0106310,protein serine kinase activity; GO:0004674,protein serine/threonine kinase activity; GO:0004713,protein tyrosine kinase activity; GO:0098542,defense response to other organism; GO:0010227,floral organ abscission; GO:0010229,inflorescence development; G…	PF00069.28:Protein kinase domain	--	--	--
Zm00001eb193510	5.69207	12.188	1.01503	up	K13414 mitogen-activated protein kinase kinase kinase 1 [EC:2.7.11.25] | (RefSeq) putative MAP kinase superfamily protein (A)	ko04016: MAPK signaling pathway - plant; ko04626: Plant-pathogen interaction	putative MAP kinase superfamily protein [Zea mays]	M3K1_ARATH RecName: Full=Mitogen-activated protein kinase kinase kinase 1; Short=ARAKIN; Short=AtMEKK1; Short=MAP kinase kinase kinase 1; EC=2.7.11.25 {ECO:0000269|PubMed:23857079};	B6SRT1_MAIZE SubName: Full=Putative MAP kinase superfamily protein {ECO:0000313|EMBL:AQK56311.1};	MEKK and related serine/threonine protein kinases	GO:0005737,cytoplasm; GO:0005768,endosome; GO:0005634,nucleus; GO:0005886,plasma membrane; GO:0005524,ATP binding; GO:0003677,DNA binding; GO:0019900,kinase binding; GO:0004709,MAP kinase kinase kinase activity; GO:0106310,protein serine kinase activity; GO:0004674,protein serine/threonine kinase activity; GO:0009631,cold acclimation; GO:0045087,innate immune response; GO:0000165,MAPK cascade; GO…	PF00069.28:Protein kinase domain	--	--	--
Zm00001eb054290	5.86643	14.2895	1.20124	up	K13414 mitogen-activated protein kinase kinase kinase 1 [EC:2.7.11.25] | (RefSeq) putative MAP kinase superfamily protein (A)	ko04016: MAPK signaling pathway - plant; ko04626: Plant-pathogen interaction	Mitogen-activated protein kinase kinase kinase 1 [Zea mays]	M3K1_ARATH RecName: Full=Mitogen-activated protein kinase kinase kinase 1; Short=ARAKIN; Short=AtMEKK1; Short=MAP kinase kinase kinase 1; EC=2.7.11.25 {ECO:0000269|PubMed:23857079};	A0A804M2I6_MAIZE RecName: Full=Protein kinase domain-containing protein {ECO:0000259|PROSITE:PS50011};	MEKK and related serine/threonine protein kinases	GO:0005737,cytoplasm; GO:0005768,endosome; GO:0005634,nucleus; GO:0005886,plasma membrane; GO:0005524,ATP binding; GO:0003677,DNA binding; GO:0019900,kinase binding; GO:0004709,MAP kinase kinase kinase activity; GO:0106310,protein serine kinase activity; GO:0004674,protein serine/threonine kinase activity; GO:0009631,cold acclimation; GO:0045087,innate immune response; GO:0000165,MAPK cascade; GO…	PF00069.28:Protein kinase domain	--	--	--
Zm00001eb216720	6.50113	16.0067	1.21618	up	K13414 mitogen-activated protein kinase kinase kinase 1 [EC:2.7.11.25] | (RefSeq) putative MAP kinase superfamily protein (A)	ko04016: MAPK signaling pathway - plant; ko04626: Plant-pathogen interaction	Mitogen-activated protein kinase kinase kinase 1 [Zea mays]	M3K1_ARATH RecName: Full=Mitogen-activated protein kinase kinase kinase 1; Short=ARAKIN; Short=AtMEKK1; Short=MAP kinase kinase kinase 1; EC=2.7.11.25 {ECO:0000269|PubMed:23857079};	A0A1D6GJU3_MAIZE SubName: Full=Mitogen-activated protein kinase kinase kinase 1 {ECO:0000313|EMBL:AQK63629.1};	MEKK and related serine/threonine protein kinases	GO:0005737,cytoplasm; GO:0005768,endosome; GO:0005634,nucleus; GO:0005886,plasma membrane; GO:0005524,ATP binding; GO:0003677,DNA binding; GO:0019900,kinase binding; GO:0004709,MAP kinase kinase kinase activity; GO:0106310,protein serine kinase activity; GO:0004674,protein serine/threonine kinase activity; GO:0009631,cold acclimation; GO:0045087,innate immune response; GO:0000165,MAPK cascade; GO…	PF00069.28:Protein kinase domain	--	--	--
Zm00001eb116200	22.5033	6.0654	-1.97444	down	K13420 LRR receptor-like serine/threonine-protein kinase FLS2 [EC:2.7.11.1] | (RefSeq) LRR receptor-like serine/threonine-protein kinase FLS2 (A)	ko04016: MAPK signaling pathway - plant; ko04626: Plant-pathogen interaction	receptor kinase-like protein Xa21 precursor [Zea mays]	XA21_ORYSI RecName: Full=Receptor kinase-like protein Xa21 {ECO:0000303|Ref.1}; EC=2.7.11.1 {ECO:0000255|PROSITE-ProRule:PRU00159, ECO:0000269|PubMed:11927577}; Contains: RecName: Full=Receptor kinase-like protein Xa21, processed {ECO:0000250|UniProtKB:Q2R2D5}; Flags: Precursor;	A0A804MW52_MAIZE RecName: Full=LRRNT_2 domain-containing protein {ECO:0000259|Pfam:PF08263};	--	GO:0005789,endoplasmic reticulum membrane; GO:0016021,integral component of membrane; GO:0005634,nucleus; GO:0005886,plasma membrane; GO:0005524,ATP binding; GO:0106310,protein serine kinase activity; GO:0004674,protein serine/threonine kinase activity; GO:0006952,defense response; GO:0031349,positive regulation of defense response; GO:1900426,positive regulation of defense response to bacterium;…	PF13855.9:Leucine rich repeat	--	--	--
Zm00001eb184650	2.3344	1.19917	-1.04568	down	K13420 LRR receptor-like serine/threonine-protein kinase FLS2 [EC:2.7.11.1] | (RefSeq) LRR receptor-like serine/threonine-protein kinase FLS2 (A)	ko04016: MAPK signaling pathway - plant; ko04626: Plant-pathogen interaction	receptor kinase-like protein Xa21 isoform X1 [Zea mays]	XA21_ORYSJ RecName: Full=Receptor kinase-like protein Xa21 {ECO:0000303|PubMed:22735448}; EC=2.7.11.1 {ECO:0000250|UniProtKB:Q1MX30, ECO:0000255|PROSITE-ProRule:PRU00159}; Contains: RecName: Full=Receptor kinase-like protein Xa21, processed {ECO:0000303|PubMed:22735448}; Flags: Precursor;	A0A804NTC2_MAIZE RecName: Full=Protein kinase domain-containing protein {ECO:0000259|PROSITE:PS50011};	--	GO:0032541,cortical endoplasmic reticulum; GO:0005789,endoplasmic reticulum membrane; GO:0016021,integral component of membrane; GO:0005634,nucleus; GO:1990578,perinuclear endoplasmic reticulum membrane; GO:0005886,plasma membrane; GO:0005524,ATP binding; GO:0106310,protein serine kinase activity; GO:0004674,protein serine/threonine kinase activity; GO:0006952,defense response; GO:0006468,protein…	PF13855.9:Leucine rich repeat	--	--	--
Zm00001eb070510	0.111633	1.74007	3.88067	up	K13420 LRR receptor-like serine/threonine-protein kinase FLS2 [EC:2.7.11.1] | (RefSeq) LRR receptor-like serine/threonine-protein kinase FLS2 (A)	ko04016: MAPK signaling pathway - plant; ko04626: Plant-pathogen interaction	LRR receptor-like serine/threonine-protein kinase FLS2 [Zea mays]	FLS2_ORYSJ RecName: Full=LRR receptor-like serine/threonine-protein kinase FLS2 {ECO:0000305}; EC=2.7.11.1 {ECO:0000305}; AltName: Full=Protein FLAGELLIN-SENSING 2 homolog {ECO:0000305}; Short=OsFLS2 {ECO:0000303|PubMed:18986259}; AltName: Full=Protein FLAGELLIN-SENSITIVE 2 homolog {ECO:0000305}; Flags: Precursor;	A0A1D6DZ88_MAIZE SubName: Full=LRR receptor-like serine/threonine-protein kinase FLS2 {ECO:0000313|EMBL:ONM13841.1};	--	GO:0005768,endosome; GO:0016021,integral component of membrane; GO:0005886,plasma membrane; GO:0005524,ATP binding; GO:0042802,identical protein binding; GO:0106310,protein serine kinase activity; GO:0004674,protein serine/threonine kinase activity; GO:0052544,defense response by callose deposition in cell wall; GO:0042742,defense response to bacterium; GO:0016045,detection of bacterium; GO:00064…	PF13855.9:Leucine rich repeat	--	--	--
Zm00001eb347270	0.629933	1.4132	1.08116	up	K13422 transcription factor MYC2 | (RefSeq) transcription factor MYC2 (A)	ko04016: MAPK signaling pathway - plant; ko04075: Plant hormone signal transduction	uncharacterized protein LOC103635561 isoform X1 [Zea mays]	BH041_ARATH RecName: Full=Putative transcription factor bHLH041; AltName: Full=Basic helix-loop-helix protein 41; Short=AtbHLH41; Short=bHLH 41; AltName: Full=Transcription factor EN 51; AltName: Full=bHLH transcription factor bHLH041;	A0A804QQY1_MAIZE RecName: Full=BHLH domain-containing protein {ECO:0000259|PROSITE:PS50888};	--	GO:0005634,nucleus; GO:0003677,DNA binding; GO:0003700,DNA-binding transcription factor activity; GO:0046983,protein dimerization activity; GO:0006355,regulation of DNA-templated transcription; GO:0003674,molecular_function; GO:0003676,nucleic acid binding; GO:0005488,binding; GO:0097159,organic cyclic compound binding; GO:1901363,heterocyclic compound binding; GO:0140110,transcription regulator …	PF00010.29:Helix-loop-helix DNA-binding domain	bHLH	TF	bHLH
Zm00001eb390330	18.4227	42.1657	1.10957	up	K13422 transcription factor MYC2 | (RefSeq) transcription factor MYC2 (A)	ko04016: MAPK signaling pathway - plant; ko04075: Plant hormone signal transduction	transcription factor MYC2 [Zea mays]	MYC2_ORYSJ RecName: Full=Transcription factor MYC2 {ECO:0000305}; Short=OsMYC2 {ECO:0000303|PubMed:24647160}; AltName: Full=Basic helix-loop-helix protein 9 {ECO:0000303|PubMed:16896230}; Short=OsbHLH009 {ECO:0000303|PubMed:16896230}; Short=bHLH 9 {ECO:0000305};	K7VC27_MAIZE SubName: Full=Putative HLH DNA-binding domain superfamily protein {ECO:0000313|EMBL:AQL05369.1};	--	GO:0005634,nucleus; GO:0003700,DNA-binding transcription factor activity; GO:0046983,protein dimerization activity; GO:0000976,transcription cis-regulatory region binding; GO:0006355,regulation of DNA-templated transcription; GO:0003674,molecular_function; GO:0140110,transcription regulator activity; GO:0005488,binding; GO:0005515,protein binding; GO:0001067,transcription regulatory region nuclei…	PF14215.9:bHLH-MYC and R2R3-MYB transcription factors N-terminal	bHLH	TF	bHLH
Zm00001eb055830	1.01957	3.59243	1.73371	up	K13422 transcription factor MYC2 | (RefSeq) transcription factor MYC2 (A)	ko04016: MAPK signaling pathway - plant; ko04075: Plant hormone signal transduction	Transcription factor bHLH25 [Zea mays]	BH025_ARATH RecName: Full=Transcription factor bHLH25; AltName: Full=Basic helix-loop-helix protein 25; Short=AtbHLH25; Short=bHLH 25; AltName: Full=Transcription factor EN 29; AltName: Full=bHLH transcription factor bHLH025;	B4FHG4_MAIZE SubName: Full=BHLH transcription factor {ECO:0000313|EMBL:AIB04354.1}; SubName: Full=Transcription factor bHLH18 {ECO:0000313|EMBL:ONM08772.1};	--	GO:0005634,nucleus; GO:0003700,DNA-binding transcription factor activity; GO:0046983,protein dimerization activity; GO:0000976,transcription cis-regulatory region binding; GO:0006355,regulation of DNA-templated transcription; GO:0003674,molecular_function; GO:0140110,transcription regulator activity; GO:0005488,binding; GO:0005515,protein binding; GO:0001067,transcription regulatory region nuclei…	PF00010.29:Helix-loop-helix DNA-binding domain	bHLH	TF	bHLH
Zm00001eb160210	0.204367	1.64093	2.92308	up	K13422 transcription factor MYC2 | (RefSeq) transcription factor MYC2 (A)	ko04016: MAPK signaling pathway - plant; ko04075: Plant hormone signal transduction	uncharacterized LOC100279537 [Zea mays]	BH041_ARATH RecName: Full=Putative transcription factor bHLH041; AltName: Full=Basic helix-loop-helix protein 41; Short=AtbHLH41; Short=bHLH 41; AltName: Full=Transcription factor EN 51; AltName: Full=bHLH transcription factor bHLH041;	B7ZYM4_MAIZE SubName: Full=BHLH transcription factor {ECO:0000313|EMBL:AIB05509.1}; SubName: Full=Putative transcription factor bHLH041 {ECO:0000313|EMBL:ONM40612.1};	--	GO:0005634,nucleus; GO:0003677,DNA binding; GO:0003700,DNA-binding transcription factor activity; GO:0046983,protein dimerization activity; GO:0006355,regulation of DNA-templated transcription; GO:0003674,molecular_function; GO:0003676,nucleic acid binding; GO:0005488,binding; GO:0097159,organic cyclic compound binding; GO:1901363,heterocyclic compound binding; GO:0140110,transcription regulator …	PF00010.29:Helix-loop-helix DNA-binding domain	bHLH	TF	bHLH
Zm00001eb154960	5.24837	15.7316	1.4997	up	K13424 WRKY transcription factor 33 | (RefSeq) uncharacterized protein LOC100279301 (A)	ko04016: MAPK signaling pathway - plant; ko04626: Plant-pathogen interaction	probable WRKY transcription factor 51 [Zea mays]	WRK51_ARATH RecName: Full=Probable WRKY transcription factor 51; AltName: Full=WRKY DNA-binding protein 51;	A0A3L6FC76_MAIZE SubName: Full=Putative WRKY transcription factor 51 {ECO:0000313|EMBL:PWZ30699.1};	--	GO:0005634,nucleus; GO:0003700,DNA-binding transcription factor activity; GO:0043565,sequence-specific DNA binding; GO:0042742,defense response to bacterium; GO:0050832,defense response to fungus; GO:0009867,jasmonic acid mediated signaling pathway; GO:0003674,molecular_function; GO:0140110,transcription regulator activity; GO:0003676,nucleic acid binding; GO:0003677,DNA binding; GO:0005488,bindi…	PF03106.18:WRKY DNA -binding domain	WRKY	TF	WRKY
Zm00001eb346880	4.5562	15.1012	1.64545	up	K13424 WRKY transcription factor 33 | (RefSeq) uncharacterized protein LOC100279301 (A)	ko04016: MAPK signaling pathway - plant; ko04626: Plant-pathogen interaction	putative WRKY transcription factor 50 [Zea mays]	WRK50_ARATH RecName: Full=Probable WRKY transcription factor 50; AltName: Full=WRKY DNA-binding protein 50;	C0P838_MAIZE SubName: Full=Putative WRKY transcription factor 50 {ECO:0000313|EMBL:AQK93107.1};	--	GO:0005634,nucleus; GO:0003700,DNA-binding transcription factor activity; GO:0043565,sequence-specific DNA binding; GO:0050832,defense response to fungus; GO:0009867,jasmonic acid mediated signaling pathway; GO:0003674,molecular_function; GO:0140110,transcription regulator activity; GO:0003676,nucleic acid binding; GO:0003677,DNA binding; GO:0005488,binding; GO:0097159,organic cyclic compound bin…	PF03106.18:WRKY DNA -binding domain	WRKY	TF	WRKY
Zm00001eb359740	1.6986	6.3694	1.82316	up	K13424 WRKY transcription factor 33 | (RefSeq) uncharacterized protein LOC100279301 (A)	ko04016: MAPK signaling pathway - plant; ko04626: Plant-pathogen interaction	uncharacterized protein LOC100279449 [Zea mays]	WRK71_ARATH RecName: Full=WRKY transcription factor 71; AltName: Full=WRKY DNA-binding protein 71;	K7V474_MAIZE SubName: Full=Putative WRKY transcription factor 71 {ECO:0000313|EMBL:AQK97130.1};	--	GO:0005634,nucleus; GO:0003700,DNA-binding transcription factor activity; GO:1990837,sequence-specific double-stranded DNA binding; GO:0045893,positive regulation of DNA-templated transcription; GO:0010228,vegetative to reproductive phase transition of meristem; GO:0003674,molecular_function; GO:0140110,transcription regulator activity; GO:0003676,nucleic acid binding; GO:0003677,DNA binding; GO:…	PF03106.18:WRKY DNA -binding domain	WRKY	TF	WRKY
Zm00001eb118760	19.8407	42.3049	1.00848	up	K13424 WRKY transcription factor 33 | (RefSeq) uncharacterized protein LOC100281160 (A)	ko04016: MAPK signaling pathway - plant; ko04626: Plant-pathogen interaction	WRKY transcription factor 6 isoform X1 [Zea mays]	WRKY6_ARATH RecName: Full=WRKY transcription factor 6 {ECO:0000303|PubMed:11722756}; AltName: Full=WRKY DNA-binding protein 6 {ECO:0000303|PubMed:11722756}; Short=AtWRKY6 {ECO:0000303|PubMed:11722756};	A0A804MXB2_MAIZE RecName: Full=WRKY domain-containing protein {ECO:0000259|PROSITE:PS50811};	--	GO:0005634,nucleus; GO:0003700,DNA-binding transcription factor activity; GO:0000976,transcription cis-regulatory region binding; GO:0080169,cellular response to boron-containing substance deprivation; GO:0016036,cellular response to phosphate starvation; GO:0009873,ethylene-activated signaling pathway; GO:0045892,negative regulation of DNA-templated transcription; GO:0003674,molecular_function; …	PF03106.18:WRKY DNA -binding domain	WRKY	TF	WRKY
Zm00001eb344160	0.1531	0.760967	2.23135	up	K13424 WRKY transcription factor 33 | (RefSeq) uncharacterized protein LOC100281160 (A)	ko04016: MAPK signaling pathway - plant; ko04626: Plant-pathogen interaction	Putative WRKY DNA-binding domain superfamily protein [Zea mays]	WRK19_ORYSJ RecName: Full=Transcription factor WRKY19 {ECO:0000305}; Short=OsWRKY19 {ECO:0000303|PubMed:15047897}; AltName: Full=WRKY transcription factor 19 {ECO:0000305};	A0A804QNJ2_MAIZE RecName: Full=WRKY domain-containing protein {ECO:0000259|PROSITE:PS50811};	--	GO:0005634,nucleus; GO:0003700,DNA-binding transcription factor activity; GO:0000976,transcription cis-regulatory region binding; GO:0006952,defense response; GO:0003674,molecular_function; GO:0140110,transcription regulator activity; GO:0001067,transcription regulatory region nucleic acid binding; GO:0003676,nucleic acid binding; GO:0003677,DNA binding; GO:0003690,double-stranded DNA binding; GO…	PF03106.18:WRKY DNA -binding domain	WRKY	TF	WRKY
Zm00001eb337270	3.94033	20.9057	2.32455	up	K13424 WRKY transcription factor 33 | (RefSeq) uncharacterized protein LOC100281160 (A)	ko04016: MAPK signaling pathway - plant; ko04626: Plant-pathogen interaction	uncharacterized protein LOC100384623 [Zea mays]	WRK50_ARATH RecName: Full=Probable WRKY transcription factor 50; AltName: Full=WRKY DNA-binding protein 50;	C0P8K1_MAIZE SubName: Full=Putative WRKY transcription factor 50 {ECO:0000313|EMBL:AQK90716.1}; SubName: Full=WRKY transcription factor {ECO:0000313|EMBL:AIB05077.1};	--	GO:0005634,nucleus; GO:0003700,DNA-binding transcription factor activity; GO:0043565,sequence-specific DNA binding; GO:0050832,defense response to fungus; GO:0009867,jasmonic acid mediated signaling pathway; GO:0003674,molecular_function; GO:0140110,transcription regulator activity; GO:0003676,nucleic acid binding; GO:0003677,DNA binding; GO:0005488,binding; GO:0097159,organic cyclic compound bin…	PF03106.18:WRKY DNA -binding domain	WRKY	TF	WRKY
Zm00001eb121600	2.82677	16.5303	2.46446	up	K13424 WRKY transcription factor 33 | (RefSeq) uncharacterized protein LOC100281160 (A)	ko04016: MAPK signaling pathway - plant; ko04626: Plant-pathogen interaction	probable WRKY transcription factor 48 [Zea mays]	WRK50_ARATH RecName: Full=Probable WRKY transcription factor 50; AltName: Full=WRKY DNA-binding protein 50;	A0A1D6MI09_MAIZE SubName: Full=Putative WRKY transcription factor 50 {ECO:0000313|EMBL:ONM29067.1};	--	GO:0005634,nucleus; GO:0003700,DNA-binding transcription factor activity; GO:0043565,sequence-specific DNA binding; GO:0050832,defense response to fungus; GO:0009867,jasmonic acid mediated signaling pathway; GO:0003674,molecular_function; GO:0140110,transcription regulator activity; GO:0003676,nucleic acid binding; GO:0003677,DNA binding; GO:0005488,binding; GO:0097159,organic cyclic compound bin…	PF03106.18:WRKY DNA -binding domain	WRKY	TF	WRKY
Zm00001eb121610	0.493833	1.16843	1.15932	up	K13424 WRKY transcription factor 33 | (RefSeq) uncharacterized protein LOC100281430 (A)	ko04016: MAPK signaling pathway - plant; ko04626: Plant-pathogen interaction	probable WRKY transcription factor 72 [Zea mays]	WRK72_ARATH RecName: Full=Probable WRKY transcription factor 72; AltName: Full=WRKY DNA-binding protein 72;	A0A1D6MI10_MAIZE SubName: Full=Putative WRKY transcription factor 36 {ECO:0000313|EMBL:ONM29068.1};	--	GO:0005634,nucleus; GO:0003700,DNA-binding transcription factor activity; GO:0043565,sequence-specific DNA binding; GO:0006952,defense response; GO:0003674,molecular_function; GO:0140110,transcription regulator activity; GO:0003676,nucleic acid binding; GO:0003677,DNA binding; GO:0005488,binding; GO:0097159,organic cyclic compound binding; GO:1901363,heterocyclic compound binding; GO:0006950,resp…	PF03106.18:WRKY DNA -binding domain	WRKY	TF	WRKY
Zm00001eb312890	0.219167	0.724733	1.64081	up	K13424 WRKY transcription factor 33 | (RefSeq) WRKY transcription factor WRKY24 (A)	ko04016: MAPK signaling pathway - plant; ko04626: Plant-pathogen interaction	WRKY transcription factor WRKY62 [Zea mays]	WRK62_ORYSI RecName: Full=WRKY transcription factor WRKY62 {ECO:0000303|PubMed:15618416}; Short=OsWRKY62 {ECO:0000303|PubMed:15618416}; AltName: Full=XA21-binding protein 10 {ECO:0000303|PubMed:20118235};	A0A804QCK0_MAIZE RecName: Full=WRKY domain-containing protein {ECO:0000259|PROSITE:PS50811};	--	GO:0005634,nucleus; GO:0005524,ATP binding; GO:0003700,DNA-binding transcription factor activity; GO:0043565,sequence-specific DNA binding; GO:0006952,defense response; GO:1900425,negative regulation of defense response to bacterium; GO:0009617,response to bacterium; GO:0010200,response to chitin; GO:0009620,response to fungus; GO:0009751,response to salicylic acid; GO:0000166,nucleotide binding;…	PF03106.18:WRKY DNA -binding domain	WRKY	TF	WRKY
Zm00001eb215190	1.03853	0.530667	-1.05145	down	K13425 WRKY transcription factor 22 | (RefSeq) uncharacterized protein LOC107457600 (A)	ko04016: MAPK signaling pathway - plant; ko04626: Plant-pathogen interaction	Protein WRKY1, partial [Zea mays]	WRKY1_MAIZE RecName: Full=Protein WRKY1; AltName: Full=WRKY DNA-binding protein 1;	A0A3L6ELE1_MAIZE SubName: Full=Protein WRKY1 {ECO:0000313|EMBL:PWZ21665.1}; Flags: Fragment;	--	GO:0005634,nucleus; GO:0003700,DNA-binding transcription factor activity; GO:0043565,sequence-specific DNA binding; GO:0050896,response to stimulus; GO:0003674,molecular_function; GO:0140110,transcription regulator activity; GO:0003676,nucleic acid binding; GO:0003677,DNA binding; GO:0005488,binding; GO:0097159,organic cyclic compound binding; GO:1901363,heterocyclic compound binding; GO:0008150,…	PF03106.18:WRKY DNA -binding domain	WRKY	TF	WRKY
Zm00001eb178160	1.74043	0.903267	-1.02655	down	K13425 WRKY transcription factor 22 | (RefSeq) uncharacterized protein LOC107457600 (A)	ko04016: MAPK signaling pathway - plant; ko04626: Plant-pathogen interaction	WRKY transcription factor WRKY51 [Zea mays]	WRK51_ORYSI RecName: Full=WRKY transcription factor WRKY51 {ECO:0000303|PubMed:15047897}; Short=OsWRKY51 {ECO:0000303|PubMed:15047897};	K7TVL8_MAIZE SubName: Full=Putative WRKY DNA-binding domain superfamily protein {ECO:0000313|EMBL:AQK52091.1};	--	GO:0005634,nucleus; GO:0003700,DNA-binding transcription factor activity; GO:1990841,promoter-specific chromatin binding; GO:0043565,sequence-specific DNA binding; GO:0009938,negative regulation of gibberellic acid mediated signaling pathway; GO:0009737,response to abscisic acid; GO:0009739,response to gibberellin; GO:0003674,molecular_function; GO:0140110,transcription regulator activity; GO:000…	PF03106.18:WRKY DNA -binding domain	WRKY	TF	WRKY
Zm00001eb310260	11.1351	35.5757	1.59233	up	K13425 WRKY transcription factor 22 | (RefSeq) uncharacterized protein LOC107457600 (A)	ko04016: MAPK signaling pathway - plant; ko04626: Plant-pathogen interaction	WRKY74 - superfamily of TFs having WRKY and zinc finger domains [Zea mays]	WRK19_ORYSJ RecName: Full=Transcription factor WRKY19 {ECO:0000305}; Short=OsWRKY19 {ECO:0000303|PubMed:15047897}; AltName: Full=WRKY transcription factor 19 {ECO:0000305};	B6U244_MAIZE SubName: Full=WRKY74-superfamily of TFs having WRKY and zinc finger domains {ECO:0000313|EMBL:ACG43427.1};	--	GO:0005634,nucleus; GO:0003700,DNA-binding transcription factor activity; GO:0000976,transcription cis-regulatory region binding; GO:0006952,defense response; GO:0003674,molecular_function; GO:0140110,transcription regulator activity; GO:0001067,transcription regulatory region nucleic acid binding; GO:0003676,nucleic acid binding; GO:0003677,DNA binding; GO:0003690,double-stranded DNA binding; GO…	PF03106.18:WRKY DNA -binding domain	WRKY	TF	WRKY
Zm00001eb203940	1.85433	7.49013	1.93034	up	K13425 WRKY transcription factor 22 | (RefSeq) uncharacterized protein LOC107457600 (A)	ko04016: MAPK signaling pathway - plant; ko04626: Plant-pathogen interaction	uncharacterized LOC100192069 [Zea mays]	WRK27_ARATH RecName: Full=Probable WRKY transcription factor 27; AltName: Full=WRKY DNA-binding protein 27;	B4FB75_MAIZE RecName: Full=WRKY domain-containing protein {ECO:0000259|PROSITE:PS50811};	--	GO:0005634,nucleus; GO:0003700,DNA-binding transcription factor activity; GO:0000976,transcription cis-regulatory region binding; GO:0042742,defense response to bacterium; GO:0045892,negative regulation of DNA-templated transcription; GO:0007263,nitric oxide mediated signal transduction; GO:0009739,response to gibberellin; GO:0003674,molecular_function; GO:0140110,transcription regulator activity…	PF03106.18:WRKY DNA -binding domain	WRKY	TF	WRKY
Zm00001eb344810	6.87467	2.2923	-1.66745	down	K13425 WRKY transcription factor 22 | (RefSeq) WRKY transcription factor 22 (A)	ko04016: MAPK signaling pathway - plant; ko04626: Plant-pathogen interaction	WRKY transcription factor WRKY28 [Zea mays]	WRK35_ARATH RecName: Full=Probable WRKY transcription factor 35; AltName: Full=WRKY DNA-binding protein 35;	K7V1M4_MAIZE SubName: Full=Putative WRKY DNA-binding domain superfamily protein {ECO:0000313|EMBL:AQK92450.1};	--	GO:0005634,nucleus; GO:0003700,DNA-binding transcription factor activity; GO:0000976,transcription cis-regulatory region binding; GO:0009793,embryo development ending in seed dormancy; GO:0009555,pollen development; GO:0003674,molecular_function; GO:0140110,transcription regulator activity; GO:0001067,transcription regulatory region nucleic acid binding; GO:0003676,nucleic acid binding; GO:000367…	PF03106.18:WRKY DNA -binding domain	WRKY	TF	WRKY
Zm00001eb240750	0.665933	1.51097	1.09764	up	K13425 WRKY transcription factor 22 | (RefSeq) WRKY transcription factor 22 (A)	ko04016: MAPK signaling pathway - plant; ko04626: Plant-pathogen interaction	uncharacterized protein LOC103627147 isoform X1 [Zea mays]	WRK51_ORYSI RecName: Full=WRKY transcription factor WRKY51 {ECO:0000303|PubMed:15047897}; Short=OsWRKY51 {ECO:0000303|PubMed:15047897};	A0A804PI16_MAIZE SubName: Full=Uncharacterized protein {ECO:0000313|EnsemblPlants:Zm00001eb240750_P002};	--	GO:0005634,nucleus; GO:0003700,DNA-binding transcription factor activity; GO:1990841,promoter-specific chromatin binding; GO:0043565,sequence-specific DNA binding; GO:0009938,negative regulation of gibberellic acid mediated signaling pathway; GO:0009737,response to abscisic acid; GO:0009739,response to gibberellin; GO:0003674,molecular_function; GO:0140110,transcription regulator activity; GO:000…	--	WRKY	TF	WRKY
Zm00001eb358680	1.84477	4.23533	1.11528	up	K13425 WRKY transcription factor 22 | (RefSeq) WRKY transcription factor 22 (A)	ko04016: MAPK signaling pathway - plant; ko04626: Plant-pathogen interaction	WRKY transcription factor 22 [Zea mays]	WRK22_ARATH RecName: Full=WRKY transcription factor 22; AltName: Full=WRKY DNA-binding protein 22;	A0A804QWG0_MAIZE RecName: Full=WRKY domain-containing protein {ECO:0000259|PROSITE:PS50811};	--	GO:0005634,nucleus; GO:0003700,DNA-binding transcription factor activity; GO:0000976,transcription cis-regulatory region binding; GO:0071456,cellular response to hypoxia; GO:0006952,defense response; GO:0010150,leaf senescence; GO:0003674,molecular_function; GO:0140110,transcription regulator activity; GO:0001067,transcription regulatory region nucleic acid binding; GO:0003676,nucleic acid bindin…	PF03106.18:WRKY DNA -binding domain	WRKY	TF	WRKY
Zm00001eb293430	17.9812	40.0249	1.07144	up	K13447 respiratory burst oxidase [EC:1.6.3.- 1.11.1.-] | (RefSeq) respiratory burst oxidase-like protein C (A)	ko04016: MAPK signaling pathway - plant; ko04626: Plant-pathogen interaction	respiratory burst oxidase3 [Zea mays]	RBOHF_ARATH RecName: Full=Respiratory burst oxidase homolog protein F; EC=1.11.1.-; EC=1.6.3.-; AltName: Full=Cytochrome b245 beta chain homolog RbohAp108; AltName: Full=NADPH oxidase RBOHF; Short=AtRBOHF;	A0A804Q1C7_MAIZE SubName: Full=Uncharacterized protein {ECO:0000313|EnsemblPlants:Zm00001eb293430_P001};	Ferric reductase, NADH/NADPH oxidase and related proteins	GO:0016021,integral component of membrane; GO:0005886,plasma membrane; GO:0005509,calcium ion binding; GO:0000293,ferric-chelate reductase activity; GO:0016174,NAD(P)H oxidase H2O2-forming activity; GO:0004601,peroxidase activity; GO:0009738,abscisic acid-activated signaling pathway; GO:0033500,carbohydrate homeostasis; GO:0052542,defense response by callose deposition; GO:0009873,ethylene-activa…	PF08030.15:Ferric reductase NAD binding domain	--	--	--
Zm00001eb131620	0.0711333	0.402533	2.41525	up	K13447 respiratory burst oxidase [EC:1.6.3.- 1.11.1.-] | (RefSeq) uncharacterized protein LOC100384248 (A)	ko04016: MAPK signaling pathway - plant; ko04626: Plant-pathogen interaction	Respiratory burst oxidase homolog protein B [Zea mays]	RBOHB_ORYSI RecName: Full=Respiratory burst oxidase homolog protein B; EC=1.11.1.-; EC=1.6.3.-; AltName: Full=NADPH oxidase RBOHB; Short=OsrbohB;	A0A1D6MT17_MAIZE SubName: Full=Respiratory burst oxidase homolog protein B {ECO:0000313|EMBL:ONM32071.1};	Ferric reductase, NADH/NADPH oxidase and related proteins	GO:0016021,integral component of membrane; GO:0005509,calcium ion binding; GO:0016174,NAD(P)H oxidase H2O2-forming activity; GO:0004601,peroxidase activity; GO:0043621,protein self-association; GO:0003674,molecular_function; GO:0005488,binding; GO:0043167,ion binding; GO:0043169,cation binding; GO:0046872,metal ion binding; GO:0003824,catalytic activity; GO:0016491,oxidoreductase activity; GO:001…	PF08030.15:Ferric reductase NAD binding domain	--	--	--
Zm00001eb313960	6.4428	13.7209	1.00721	up	K13447 respiratory burst oxidase [EC:1.6.3.- 1.11.1.-] | (RefSeq) uncharacterized protein LOC100502415 (A)	ko04016: MAPK signaling pathway - plant; ko04626: Plant-pathogen interaction	Respiratory burst oxidase homolog protein E [Zea mays]	RBOHE_ARATH RecName: Full=Respiratory burst oxidase homolog protein E; EC=1.11.1.-; EC=1.6.3.-; AltName: Full=NADPH oxidase RBOHE; Short=AtRBOHE;	A0A804QAV0_MAIZE SubName: Full=Uncharacterized protein {ECO:0000313|EnsemblPlants:Zm00001eb313960_P002};	Ferric reductase, NADH/NADPH oxidase and related proteins	GO:0016021,integral component of membrane; GO:0005886,plasma membrane; GO:0005509,calcium ion binding; GO:0000293,ferric-chelate reductase activity; GO:0016174,NAD(P)H oxidase H2O2-forming activity; GO:0004601,peroxidase activity; GO:0003674,molecular_function; GO:0005488,binding; GO:0043167,ion binding; GO:0043169,cation binding; GO:0046872,metal ion binding; GO:0003824,catalytic activity; GO:00…	PF08414.13:Respiratory burst NADPH oxidase	--	--	--
Zm00001eb299370	4.94553	19.7364	1.91362	up	K13449 pathogenesis-related protein 1 | (RefSeq) pathogenesis related protein 4 precursor (A)	ko04016: MAPK signaling pathway - plant; ko04075: Plant hormone signal transduction; ko04626: Plant-pathogen interaction	pathogenesis related protein 4 precursor [Zea mays]	PR1_HORVU RecName: Full=Pathogenesis-related protein 1; Flags: Precursor;	Q2XX59_ZEADI SubName: Full=Pathogenesis-related protein 1 {ECO:0000313|EMBL:ABA34071.1};	Defense-related protein containing SCP domain	GO:0005576,extracellular region; GO:0006952,defense response; GO:0009607,response to biotic stimulus; GO:0006950,response to stress; GO:0008150,biological_process; GO:0050896,response to stimulus; GO:0005575,cellular_component; GO:0110165,cellular anatomical entity	PF00188.29:Cysteine-rich secretory protein family	--	--	--
Zm00001eb257300	2.13833	1.08503	-1.06104	down	K13449 pathogenesis-related protein 1 | (RefSeq) pathogenesis-related protein PRB1-3 (A)	ko04016: MAPK signaling pathway - plant; ko04075: Plant hormone signal transduction; ko04626: Plant-pathogen interaction	pathogenesis-related protein PR-1 precursor [Zea mays]	PR1_MEDTR RecName: Full=Pathogenesis-related protein PR-1; Flags: Precursor;	B6UG61_MAIZE SubName: Full=Pathogenesis-related protein PR-1 {ECO:0000313|EMBL:ACG48344.1};	Defense-related protein containing SCP domain	GO:0005576,extracellular region; GO:0006952,defense response; GO:0009607,response to biotic stimulus; GO:0006950,response to stress; GO:0008150,biological_process; GO:0050896,response to stimulus; GO:0005575,cellular_component; GO:0110165,cellular anatomical entity	PF00188.29:Cysteine-rich secretory protein family	--	--	--
Zm00001eb357040	2.17347	5.24097	1.18681	up	K14497 protein phosphatase 2C [EC:3.1.3.16] | (RefSeq) probable protein phosphatase 2C 6 isoform X1 (A)	ko04016: MAPK signaling pathway - plant; ko04075: Plant hormone signal transduction	probable protein phosphatase 2C 6 isoform X1 [Zea mays]	P2C06_ORYSJ RecName: Full=Probable protein phosphatase 2C 6 {ECO:0000305}; Short=OsPP2C06 {ECO:0000303|PubMed:19021904}; EC=3.1.3.16 {ECO:0000305}; AltName: Full=ABI1-like protein 1 {ECO:0000305}; Short=OsABI-LIKE1 {ECO:0000303|PubMed:26491145}; Short=OsABIL1 {ECO:0000303|PubMed:26491145};	A0A804QR13_MAIZE RecName: Full=Protein-serine/threonine phosphatase {ECO:0000256|ARBA:ARBA00013081}; EC=3.1.3.16 {ECO:0000256|ARBA:ARBA00013081};	Serine/threonine protein phosphatase	GO:0005829,cytosol; GO:0005634,nucleus; GO:0046872,metal ion binding; GO:0017018,myosin phosphatase activity; GO:0004722,protein serine/threonine phosphatase activity; GO:0009738,abscisic acid-activated signaling pathway; GO:0035970,peptidyl-threonine dephosphorylation; GO:0003674,molecular_function; GO:0005488,binding; GO:0043167,ion binding; GO:0043169,cation binding; GO:0003824,catalytic activ…	PF00481.24:Protein phosphatase 2C	--	--	--
Zm00001eb082720	0.347233	0.919633	1.32242	up	K14498 serine/threonine-protein kinase SRK2 [EC:2.7.11.1] | (RefSeq) gpm300; uncharacterized protein LOC100282729 (A)	ko04016: MAPK signaling pathway - plant; ko04075: Plant hormone signal transduction	serine/threonine-protein kinase SAPK7 [Zea mays]	SAPK7_ORYSJ RecName: Full=Serine/threonine-protein kinase SAPK7; EC=2.7.11.1; AltName: Full=Osmotic stress/abscisic acid-activated protein kinase 7; AltName: Full=RK4 kinase {ECO:0000312|EMBL:AFK74498.1}; AltName: Full=stress-activated protein kinase 7 {ECO:0000303|Ref.2}; Short=OsSAPK7 {ECO:0000303|Ref.2};	C0PEJ4_MAIZE SubName: Full=Serine/threonine-protein kinase SRK2A {ECO:0000313|EMBL:ONM17429.1};	Serine/threonine protein kinase	GO:0005737,cytoplasm; GO:0005634,nucleus; GO:0005524,ATP binding; GO:0106310,protein serine kinase activity; GO:0004674,protein serine/threonine kinase activity; GO:0009738,abscisic acid-activated signaling pathway; GO:0042742,defense response to bacterium; GO:0035556,intracellular signal transduction; GO:0006468,protein phosphorylation; GO:0000166,nucleotide binding; GO:0003674,molecular_functio…	PF00069.28:Protein kinase domain	--	--	--
Zm00001eb141970	2.12367	0.627167	-1.84084	down	K14498 serine/threonine-protein kinase SRK2 [EC:2.7.11.1] | (RefSeq) SnRK2.3 isoform 2 (A)	ko04016: MAPK signaling pathway - plant; ko04075: Plant hormone signal transduction	hypothetical protein ZEAMMB73_Zm00001d042188 [Zea mays]	SAPK3_ORYSI RecName: Full=Serine/threonine-protein kinase SAPK3; EC=2.7.11.1; AltName: Full=Osmotic stress/abscisic acid-activated protein kinase 3; AltName: Full=Protein kinase REK;	A0A1D6N213_MAIZE RecName: Full=Protein kinase domain-containing protein {ECO:0000259|PROSITE:PS50011};	Serine/threonine protein kinase	GO:0005737,cytoplasm; GO:0005634,nucleus; GO:0005524,ATP binding; GO:0106310,protein serine kinase activity; GO:0004674,protein serine/threonine kinase activity; GO:0009738,abscisic acid-activated signaling pathway; GO:0006468,protein phosphorylation; GO:0000166,nucleotide binding; GO:0003674,molecular_function; GO:0005488,binding; GO:0017076,purine nucleotide binding; GO:0030554,adenyl nucleotid…	PF00069.28:Protein kinase domain	--	--	--
Zm00001eb327780	18.3661	48.254	1.30961	up	K14498 serine/threonine-protein kinase SRK2 [EC:2.7.11.1] | (RefSeq) uncharacterized protein LOC100192497 isoform 2 (A)	ko04016: MAPK signaling pathway - plant; ko04075: Plant hormone signal transduction	Serine/threonine-protein kinase SAPK2 isoform 2 [Zea mays]	SAPK2_ORYSI RecName: Full=Serine/threonine-protein kinase SAPK2; EC=2.7.11.1; AltName: Full=Osmotic stress/abscisic acid-activated protein kinase 2;	B4FBK4_MAIZE SubName: Full=Serine/threonine-protein kinase SRK2C {ECO:0000313|EMBL:ONM59741.1};	Serine/threonine protein kinase	GO:0005737,cytoplasm; GO:0005634,nucleus; GO:0005524,ATP binding; GO:0106310,protein serine kinase activity; GO:0004674,protein serine/threonine kinase activity; GO:0009738,abscisic acid-activated signaling pathway; GO:0006468,protein phosphorylation; GO:0009845,seed germination; GO:0000166,nucleotide binding; GO:0003674,molecular_function; GO:0005488,binding; GO:0017076,purine nucleotide binding…	PF00069.28:Protein kinase domain	--	--	--
Zm00001eb088180	3.02643	7.68377	1.2605	up	K14509 ethylene receptor [EC:2.7.13.-] | (RefSeq) uncharacterized protein LOC100193682 precursor (A)	ko04016: MAPK signaling pathway - plant; ko04075: Plant hormone signal transduction	Ethylene receptor 2 precursor [Zea mays]	ETR2_ORYSJ RecName: Full=Ethylene receptor 2 {ECO:0000305}; Short=OsETR2 {ECO:0000305}; EC=2.7.13.3 {ECO:0000305}; AltName: Full=OsPK1 {ECO:0000312|EMBL:AAL29304.2};	Q6JN49_MAIZE RecName: Full=Ethylene receptor {ECO:0000256|PIRNR:PIRNR026389};	Sensory transduction histidine kinase	GO:0005789,endoplasmic reticulum membrane; GO:0016021,integral component of membrane; GO:0005524,ATP binding; GO:0051740,ethylene binding; GO:0038199,ethylene receptor activity; GO:0046872,metal ion binding; GO:0004673,protein histidine kinase activity; GO:0004674,protein serine/threonine kinase activity; GO:2000904,regulation of starch metabolic process; GO:0006355,regulation of DNA-templated tr…	PF00072.27:Response regulator receiver domain	Others	TR	Others
Zm00001eb307550	0.116267	2.74207	4.47321	up	K14516 ethylene-responsive transcription factor 1 | (RefSeq) uncharacterized protein LOC100191919 (A)	ko04016: MAPK signaling pathway - plant; ko04075: Plant hormone signal transduction	Ethylene-responsive transcription factor 1B [Zea mays]	ERF92_ARATH RecName: Full=Ethylene-responsive transcription factor 1B; Short=AtERF1B; AltName: Full=Ethylene-responsive element-binding factor 1B; Short=EREBP-1B;	B4FAN6_MAIZE SubName: Full=Ethylene-responsive transcription factor 1B {ECO:0000313|EMBL:ONM53680.1};	--	GO:0005634,nucleus; GO:0003677,DNA binding; GO:0003700,DNA-binding transcription factor activity; GO:0000976,transcription cis-regulatory region binding; GO:0006952,defense response; GO:0009873,ethylene-activated signaling pathway; GO:0009867,jasmonic acid mediated signaling pathway; GO:0003674,molecular_function; GO:0003676,nucleic acid binding; GO:0005488,binding; GO:0097159,organic cyclic comp…	PF00847.23:AP2 domain	AP2/ERF-ERF	TF	AP2/ERF->AP2/ERF-ERF
Zm00001eb392420	29.1665	11.5342	-1.42166	down	K17686 P-type Cu+ transporter [EC:7.2.2.8] | (RefSeq) uncharacterized protein LOC100381708 (A)	ko04016: MAPK signaling pathway - plant	copper-transporting ATPase PAA1 [Zea mays]	HMA6_ARATH RecName: Full=Copper-transporting ATPase PAA1, chloroplastic; EC=7.2.2.8; AltName: Full=Protein HEAVY METAL ATPASE 6; AltName: Full=Protein glucose insensitive root 1; Flags: Precursor;	B6TVS8_MAIZE SubName: Full=Copper-transporting ATPase PAA1 {ECO:0000313|EMBL:ACG41211.1};	Cation transport ATPase	GO:0009507,chloroplast; GO:0009941,chloroplast envelope; GO:0031969,chloroplast membrane; GO:0009570,chloroplast stroma; GO:0016021,integral component of membrane; GO:0016020,membrane; GO:0005886,plasma membrane; GO:0009536,plastid; GO:0005524,ATP binding; GO:0016887,ATP hydrolysis activity; GO:0016531,copper chaperone activity; GO:0005507,copper ion binding; GO:0005375,copper ion transmembrane t…	PF00403.29:Heavy-metal-associated domain	--	--	--
Zm00001eb228520	0.303233	0.683133	1.08779	up	K20547 basic endochitinase B [EC:3.2.1.14] | (RefSeq) LOW QUALITY PROTEIN: basic endochitinase A (A)	ko00520: Amino sugar and nucleotide sugar metabolism; ko01100: Metabolic pathways; ko04016: MAPK signaling pathway - plant	NAC domain-containing protein 22 [Zea mays]	NAC22_ORYSJ RecName: Full=NAC domain-containing protein 22 {ECO:0000303|PubMed:15029955}; Short=ONAC022 {ECO:0000303|PubMed:15029955};	A0A1D6GWN4_MAIZE SubName: Full=NAC domain containing protein 36 {ECO:0000313|EMBL:AQK67279.1};	--	GO:0005634,nucleus; GO:0043565,sequence-specific DNA binding; GO:1901002,positive regulation of response to salt stress; GO:1902584,positive regulation of response to water deprivation; GO:0045893,positive regulation of DNA-templated transcription; GO:0003674,molecular_function; GO:0003676,nucleic acid binding; GO:0003677,DNA binding; GO:0005488,binding; GO:0097159,organic cyclic compound binding…	PF02365.18:No apical meristem (NAM) protein	NAC	TF	NAC
Zm00001eb272090	25.5378	108.242	1.99697	up	K20547 basic endochitinase B [EC:3.2.1.14] | (RefSeq) uncharacterized protein LOC100274400 precursor (A)	ko00520: Amino sugar and nucleotide sugar metabolism; ko01100: Metabolic pathways; ko04016: MAPK signaling pathway - plant	uncharacterized protein LOC100274400 precursor [Zea mays]	CHI1_ORYSJ RecName: Full=Chitinase 1; EC=3.2.1.14; AltName: Full=Class I chitinase a; Short=OsChia1a; AltName: Full=Pathogenesis related (PR)-3 chitinase 1; Flags: Precursor;	A0A804PW49_MAIZE RecName: Full=Chitinase {ECO:0000256|ARBA:ARBA00012729}; EC=3.2.1.14 {ECO:0000256|ARBA:ARBA00012729};	Predicted chitinase	GO:0008061,chitin binding; GO:0004568,chitinase activity; GO:0016998,cell wall macromolecule catabolic process; GO:0006032,chitin catabolic process; GO:0050832,defense response to fungus; GO:0000272,polysaccharide catabolic process; GO:0003674,molecular_function; GO:0005488,binding; GO:0097367,carbohydrate derivative binding; GO:0003824,catalytic activity; GO:0004553,hydrolase activity, hydrolyzi…	PF00182.22:Chitinase class I	--	--	--
Zm00001eb332350	1.07187	0.414833	-1.45571	down	K20547 basic endochitinase B [EC:3.2.1.14] | (RefSeq) uncharacterized protein LOC100284192 precursor (A)	ko00520: Amino sugar and nucleotide sugar metabolism; ko01100: Metabolic pathways; ko04016: MAPK signaling pathway - plant	chitinase 10 [Zea mays]	CHI10_ORYSJ RecName: Full=Chitinase 10; EC=3.2.1.14; AltName: Full=Pathogenesis related (PR)-3 chitinase 10; Flags: Precursor;	K7VNG7_MAIZE RecName: Full=Chitinase {ECO:0000256|ARBA:ARBA00012729}; EC=3.2.1.14 {ECO:0000256|ARBA:ARBA00012729};	Predicted chitinase	GO:0004568,chitinase activity; GO:0016998,cell wall macromolecule catabolic process; GO:0006032,chitin catabolic process; GO:0000272,polysaccharide catabolic process; GO:0003674,molecular_function; GO:0003824,catalytic activity; GO:0004553,hydrolase activity, hydrolyzing O-glycosyl compounds; GO:0016787,hydrolase activity; GO:0016798,hydrolase activity, acting on glycosyl bonds; GO:0008150,biolog…	PF00182.22:Chitinase class I	--	--	--
Zm00001eb346860	0.2938	0.969733	1.64115	up	K20547 basic endochitinase B [EC:3.2.1.14] | (RefSeq) uncharacterized protein LOC100284192 precursor (A)	ko00520: Amino sugar and nucleotide sugar metabolism; ko01100: Metabolic pathways; ko04016: MAPK signaling pathway - plant	Chitinase 2 precursor [Zea mays]	CHI2_ORYSJ RecName: Full=Chitinase 2; EC=3.2.1.14; AltName: Full=Class I chitinase b; Short=OsChia1b; AltName: Full=Pathogenesis related (PR)-3 chitinase 2; Flags: Precursor;	A0A804QLA1_MAIZE RecName: Full=Chitinase {ECO:0000256|ARBA:ARBA00012729}; EC=3.2.1.14 {ECO:0000256|ARBA:ARBA00012729};	Predicted chitinase	GO:0008061,chitin binding; GO:0004568,chitinase activity; GO:0016998,cell wall macromolecule catabolic process; GO:0006032,chitin catabolic process; GO:0050832,defense response to fungus; GO:0000272,polysaccharide catabolic process; GO:0003674,molecular_function; GO:0005488,binding; GO:0097367,carbohydrate derivative binding; GO:0003824,catalytic activity; GO:0004553,hydrolase activity, hydrolyzi…	PF00182.22:Chitinase class I	--	--	--
Zm00001eb403570	0.376867	1.02123	1.35434	up	K20557 transcription factor VIP1 | (RefSeq) transcription factor RF2b (A)	ko04016: MAPK signaling pathway - plant	transcription factor RF2a [Zea mays]	BZP29_ARATH RecName: Full=bZIP transcription factor 29 {ECO:0000303|PubMed:11906833}; Short=AtbZIP29 {ECO:0000303|PubMed:11906833}; AltName: Full=Protein DRINK ME-LIKE {ECO:0000303|PubMed:27402171};	K7WHC4_MAIZE SubName: Full=BZIP transcription factor {ECO:0000313|EMBL:AIB05657.1}; SubName: Full=Putative bZIP transcription factor superfamily protein {ECO:0000313|EMBL:AQL09830.1};	--	GO:0005737,cytoplasm; GO:0005829,cytosol; GO:0005634,nucleus; GO:0003700,DNA-binding transcription factor activity; GO:0042803,protein homodimerization activity; GO:0043565,sequence-specific DNA binding; GO:0000976,transcription cis-regulatory region binding; GO:0040008,regulation of growth; GO:0006355,regulation of DNA-templated transcription; GO:0090567,reproductive shoot system development; GO…	PF00170.24:bZIP transcription factor	bZIP	TF	bZIP
Zm00001eb002010	0.0762	0.3089	1.93808	up	K20557 transcription factor VIP1 | (RefSeq) transcription factor RF2b (A)	ko04016: MAPK signaling pathway - plant	Transcription factor RF2a [Zea mays]	BZP29_ARATH RecName: Full=bZIP transcription factor 29 {ECO:0000303|PubMed:11906833}; Short=AtbZIP29 {ECO:0000303|PubMed:11906833}; AltName: Full=Protein DRINK ME-LIKE {ECO:0000303|PubMed:27402171};	A0A804LCT6_MAIZE RecName: Full=BZIP domain-containing protein {ECO:0000259|PROSITE:PS50217};	--	GO:0005737,cytoplasm; GO:0005829,cytosol; GO:0005634,nucleus; GO:0003700,DNA-binding transcription factor activity; GO:0042803,protein homodimerization activity; GO:0043565,sequence-specific DNA binding; GO:0000976,transcription cis-regulatory region binding; GO:0040008,regulation of growth; GO:0006355,regulation of DNA-templated transcription; GO:0090567,reproductive shoot system development; GO…	PF00170.24:bZIP transcription factor	bZIP	TF	bZIP
Zm00001eb198470	1.6681	3.85103	1.12276	up	K20557 transcription factor VIP1 | (RefSeq) uncharacterized protein LOC100193330 (A)	ko04016: MAPK signaling pathway - plant	Putative bZIP transcription factor superfamily protein [Zea mays]	BZP29_ARATH RecName: Full=bZIP transcription factor 29 {ECO:0000303|PubMed:11906833}; Short=AtbZIP29 {ECO:0000303|PubMed:11906833}; AltName: Full=Protein DRINK ME-LIKE {ECO:0000303|PubMed:27402171};	A0A804NZT1_MAIZE RecName: Full=BZIP domain-containing protein {ECO:0000259|PROSITE:PS50217};	--	GO:0005737,cytoplasm; GO:0005829,cytosol; GO:0005634,nucleus; GO:0003700,DNA-binding transcription factor activity; GO:0042803,protein homodimerization activity; GO:0043565,sequence-specific DNA binding; GO:0000976,transcription cis-regulatory region binding; GO:0040008,regulation of growth; GO:0006355,regulation of DNA-templated transcription; GO:0090567,reproductive shoot system development; GO…	PF00170.24:bZIP transcription factor	bZIP	TF	bZIP
Zm00001eb401480	1.13963	0.557567	-1.11309	down	K20558 transcription factor SPEECHLESS | (RefSeq) uncharacterized protein LOC100194372 (A)	ko04016: MAPK signaling pathway - plant	uncharacterized protein LOC100273916 [Zea mays]	BH096_ARATH RecName: Full=Transcription factor bHLH96; AltName: Full=Basic helix-loop-helix protein 96; Short=AtbHLH96; Short=bHLH 96; AltName: Full=Transcription factor EN 15; AltName: Full=bHLH transcription factor bHLH096;	K7WGI1_MAIZE SubName: Full=Putative HLH DNA-binding domain superfamily protein {ECO:0000313|EMBL:AQL09154.1};	--	GO:0005634,nucleus; GO:0003700,DNA-binding transcription factor activity; GO:0000981,DNA-binding transcription factor activity, RNA polymerase II-specific; GO:0046983,protein dimerization activity; GO:0000978,RNA polymerase II cis-regulatory region sequence-specific DNA binding; GO:0006357,regulation of transcription by RNA polymerase II; GO:0003674,molecular_function; GO:0140110,transcription re…	PF00010.29:Helix-loop-helix DNA-binding domain	bHLH	TF	bHLH
Zm00001eb217030	0.711967	1.70617	1.17634	up	K20607 mitogen-activated protein kinase kinase 3 [EC:2.7.12.2] | (RefSeq) uncharacterized protein LOC100194228 (A)	ko04016: MAPK signaling pathway - plant	LOW QUALITY PROTEIN: mitogen-activated protein kinase kinase 3 [Zea mays]	M2K3_ARATH RecName: Full=Mitogen-activated protein kinase kinase 3 {ECO:0000303|PubMed:10048483, ECO:0000303|PubMed:12119167}; Short=AtMKK3 {ECO:0000303|PubMed:10048483, ECO:0000303|PubMed:12119167}; Short=MAP kinase kinase 3 {ECO:0000303|PubMed:10048483, ECO:0000303|PubMed:12119167}; EC=2.7.12.2;	C0HEZ8_MAIZE SubName: Full=Uncharacterized protein {ECO:0000313|EMBL:ACN25601.1};	Mitogen-activated protein kinase kinase (MAP2K)	GO:0005737,cytoplasm; GO:0005634,nucleus; GO:0005524,ATP binding; GO:0004707,MAP kinase activity; GO:0004708,MAP kinase kinase activity; GO:0004672,protein kinase activity; GO:0106310,protein serine kinase activity; GO:0004713,protein tyrosine kinase activity; GO:0009738,abscisic acid-activated signaling pathway; GO:0098542,defense response to other organism; GO:0009866,induced systemic resistanc…	PF00069.28:Protein kinase domain	--	--	--
Zm00001eb396960	1.15897	0.424067	-1.53131	down	K20716 mitogen-activated protein kinase kinase kinase 17/18 | (RefSeq) mitogen-activated protein kinase kinase kinase 17 (A)	ko04016: MAPK signaling pathway - plant	Putative MAPKKK family protein kinase [Zea mays]	M3K18_ARATH RecName: Full=Mitogen-activated protein kinase kinase kinase 18 {ECO:0000303|PubMed:26443375}; EC=2.7.11.25 {ECO:0000255|PROSITE-ProRule:PRU00159, ECO:0000269|PubMed:25680457, ECO:0000269|PubMed:26443375};	A0A1D6PCR9_MAIZE SubName: Full=Putative MAPKKK family protein kinase {ECO:0000313|EMBL:AQL07404.1};	MEKK and related serine/threonine protein kinases	GO:0005634,nucleus; GO:0005524,ATP binding; GO:0004709,MAP kinase kinase kinase activity; GO:0004672,protein kinase activity; GO:0019901,protein kinase binding; GO:0106310,protein serine kinase activity; GO:0004674,protein serine/threonine kinase activity; GO:0009738,abscisic acid-activated signaling pathway; GO:1902457,negative regulation of stomatal opening; GO:0009789,positive regulation of ab…	PF00069.28:Protein kinase domain	--	--	--
Zm00001eb155720	42.9543	19.0566	-1.25825	down	K20716 mitogen-activated protein kinase kinase kinase 17/18 | (RefSeq) mitogen-activated protein kinase kinase kinase 18 (A)	ko04016: MAPK signaling pathway - plant	mitogen-activated protein kinase kinase kinase 18 [Zea mays]	M3K17_ARATH RecName: Full=Mitogen-activated protein kinase kinase kinase 17 {ECO:0000303|PubMed:25720833}; EC=2.7.11.25 {ECO:0000250|UniProtKB:Q9ZVP5, ECO:0000255|PROSITE-ProRule:PRU00159};	A0A1D6NEL8_MAIZE SubName: Full=NPK1-related protein kinase-like protein {ECO:0000313|EMBL:ONM38928.1};	MEKK and related serine/threonine protein kinases	GO:0005634,nucleus; GO:0005524,ATP binding; GO:0004709,MAP kinase kinase kinase activity; GO:0004672,protein kinase activity; GO:0019901,protein kinase binding; GO:0106310,protein serine kinase activity; GO:0004674,protein serine/threonine kinase activity; GO:0009738,abscisic acid-activated signaling pathway; GO:0006468,protein phosphorylation; GO:0009737,response to abscisic acid; GO:0006970,res…	PF00069.28:Protein kinase domain	--	--	--
Zm00001eb013480	0.9039	0.438233	-1.12438	down	K20716 mitogen-activated protein kinase kinase kinase 17/18 | (RefSeq) mitogen-activated protein kinase kinase kinase 18 (A)	ko04016: MAPK signaling pathway - plant	mitogen-activated protein kinase kinase kinase 13 [Zea mays]	M3K18_ARATH RecName: Full=Mitogen-activated protein kinase kinase kinase 18 {ECO:0000303|PubMed:26443375}; EC=2.7.11.25 {ECO:0000255|PROSITE-ProRule:PRU00159, ECO:0000269|PubMed:25680457, ECO:0000269|PubMed:26443375};	A0A804LIJ6_MAIZE RecName: Full=Protein kinase domain-containing protein {ECO:0000259|PROSITE:PS50011};	MEKK and related serine/threonine protein kinases	GO:0005634,nucleus; GO:0005524,ATP binding; GO:0004709,MAP kinase kinase kinase activity; GO:0004672,protein kinase activity; GO:0019901,protein kinase binding; GO:0106310,protein serine kinase activity; GO:0004674,protein serine/threonine kinase activity; GO:0009738,abscisic acid-activated signaling pathway; GO:1902457,negative regulation of stomatal opening; GO:0009789,positive regulation of ab…	PF00069.28:Protein kinase domain	--	--	--
[truncated: 102 more rows]
